# Supplementary material for: Genome-Wide Analysis of the Thiamine Biosynthesis Gene Families in Common Bean Reveals Their Crucial Roles Conferring Resistance to Fusarium Wilt
Source: Biology (Basel). 2025 Oct 6;14(10):1366. doi: 10.3390/biology14101366 (PMC12561570; doi:10.3390/biology14101366)
Supplement: Supplementary file 1 [file biology-14-01366-s001.zip › Table S1.xlsx]

## Sheet: Sheet1
Table S1 Primers in this study
Gene name	Primer sequence
PvTPK	Forward primer	TTTGCTCCTCTGCTTTGGGA
	Reverse primer	GTACCTGGAGCGAACATGGG
PvTHIC	Forward primer	ACCTGTCTGGGGATGAAGGA
	Reverse primer	ACCCACTCTTCGCGTAACTT
PvTH1	Forward primer	CGGGTTTACTGCTCCACTGT
	Reverse primer	GCAACTGCTCTGCCACAAAA
PvTHI1-1	Forward primer	TGTCCCTAACTCCACCACCT
	Reverse primer	TCATGTCGGTCATGTAGCGG
PvTHI1-2	Forward primer	CAAACCCACACATGCAACCC
	Reverse primer	TGTCTGCATGCGTGACCATA
PvTPK	OE-F	ATGGAATGGATGTGTCATTGT
	OE-R	CTAGAGCTTCTTAATAGAAAT
