# Supplementary material for: Genome-Wide Analysis of the Thiamine Biosynthesis Gene Families in Common Bean Reveals Their Crucial Roles Conferring Resistance to Fusarium Wilt
Source: Biology (Basel). 2025 Oct 6;14(10):1366. doi: 10.3390/biology14101366 (PMC12561570; doi:10.3390/biology14101366)
Supplement: Supplementary file 1 [file biology-14-01366-s001.zip › Table S2.xlsx]

## Sheet: Sheet1
Table S2 List of the thiamine genes ID identified in this study
Species	Gene ID	Identifier
Arabidopsis thaliana	AT1G02880	AtTPK1
	AT1G22940	AtTH1
	AT2G29630	AtTHIC
	AT2G44750	AtTPK2
	AT5G54770	AtTHI1
Phaseolus vulgaris	Phvul.001G206100	PvTPK
	Phvul.006G065300	PvTHIC
	Phvul.006G216300	PvTH1
	Phvul.007G052900	PvTHI1-1
	Phvul.011G139100	PvTHI1-2
Cicer arietinum	Ca_00050	CaTH1-1
	Ca_00053	CaTH1-2
	Ca_00957	CaTPK
	Ca_04592	CaTH1-3
	Ca_04593	CaTH1-4
	Ca_04625	CaTH1-5
	Ca_04633	CaTHI1-1
	Ca_04637	CaTHIC-1
	Ca_04644	CaTH1-6
	Ca_04650	CaTH1-7
	Ca_04667	CaTH1-8
	Ca_08560	CaTHI1-2
	Ca_15607	CaTHIC-2
	Ca_16342	CaTHI1-3
	Ca_16343	CaTHI1-4
Glycine Max	Glyma.03G057200	GmTPK-1
	Glyma.03G213500	GmTPK-2
	Glyma.06G269700	GmTHI1-1
	Glyma.08G188200	GmTH1-1
	Glyma.10G251500	GmTHI1-2
	Glyma.11G176200	GmTHIC-1
	Glyma.11G218700	GmTHIC-2
	Glyma.12G135000	GmTHI1-3
	Glyma.12G169900	GmTH1-2
	Glyma.18G038600	GmTHIC-3
	Glyma.18G065700	GmTHIC-4
	Glyma.19G210300	GmTPK-3
	Glyma.20G142000	GmTHI1-4
Oryzae Sativa	LOC_Os01g25440	OsTPK-1
	LOC_Os01g70580	OsTPK-2
	LOC_Os03g47610	OsTHIC
	LOC_Os05g30454	OsTPK-3
	LOC_Os07g34570	OsTHI1
	LOC_Os12g09000	OsTH1
Medicago truncatula	Medtr1g105480	MtTHI1-1
	Medtr2g006350	MtTH1
	Medtr3g462950	MtTHIC-1
	Medtr3g462970	MtTHIC-2
	Medtr4g081130	MtTHI1-2
	Medtr5g079730	MtTHIC-3
	Medtr7g108680	MtTPK-1
	Medtr8g058563	MtTPK-2
Sorghum bicolor	Sobic.001G138000	SbTHIC
	Sobic.002G384400	SbTHI1-1
	Sobic.003G160500	SbTPK-1
	Sobic.003G191000	SbTHI1-2
	Sobic.003G414600	SbTPK-2
	Sobic.008G067100	SbTH1
	Sobic.009G114500	SbTPK-3
Vitis vinifera	VIT_206s0004g06130	VvTHIC-1
	VIT_207s0005g00210	VvTPK
	VIT_210s0116g00530	VvTHI1-1
	VIT_212s0035g00320	VvTH1
	VIT_214s0006g01660	VvTHIC-2
	VIT_219s0177g00140	VvTHI1-2
Zea mays	Zm00001d011183	ZmTHI1-1
	Zm00001d033383	ZmTHIC
	Zm00001d035329	ZmTH1-1
	Zm00001d037916	ZmTPK-1
	Zm00001d040798	ZmTPK-2
	Zm00001d041829	ZmTH1-2
	Zm00001d042241	ZmTPK-3
	Zm00001d044228	ZmTHI1-2
