# Supplementary material for: Genome-Wide Analysis of the Thiamine Biosynthesis Gene Families in Common Bean Reveals Their Crucial Roles Conferring Resistance to Fusarium Wilt
Source: Biology (Basel). 2025 Oct 6;14(10):1366. doi: 10.3390/biology14101366 (PMC12561570; doi:10.3390/biology14101366)
Supplement: Supplementary file 1 [file biology-14-01366-s001.zip › Table S3.xlsx]

## Sheet: Sheet1
Table S3 Collinear gene pairs identified in common bean and other plants.
Other species	Common bean	Subgene family clade
AtTPK1	PvTPK	TPK
AtTHIC	PvTHIC	THIC
CaTPK	PvTPK	TPK
CaTH1-1	PvTH1	TH1
CaTHIC-2	PvTHIC	THIC
CaTHI1-1	PvTHI1-1	THI1
CaTHI1-3	PvTHI1-2	THI1
GmTPK-2	PvTPK	TPK
GmTPK-3	PvTPK	TPK
GmTH1-1	PvTH1	TH1
GmTHIC-1	PvTHIC	THIC
GmTH1-2	PvTH1	TH1
GmTHIC-4	PvTHIC	THIC
GmTHI1-1	PvTHI1-2	THI1
GmTHI1-3	PvTHI1-2	THI1
MtTPK-1	PvTPK	TPK
MtTPK-2	PvTPK	TPK
MtTH1	PvTH1	TH1
MtTHIC-1	PvTHIC	THIC
MtTHI1-1	PvTHI1-1	THI1
OsTPK-1	PvTPK	TPK
OsTPK-3	PvTPK	TPK
SbTPK-1	PvTPK	TPK
SbTPK-2	PvTPK	TPK
SbTPK-3	PvTPK	TPK
VvTPK	PvTPK	TPK
VvTH1	PvTH1	TH1
VvTHIC-1	PvTHIC	THIC
VvTHI1-1	PvTHI1-1	THI1
VvTHI1-2	PvTHI1-2	THI1
