# Supplementary material for: Genome-Wide Analysis of the Thiamine Biosynthesis Gene Families in Common Bean Reveals Their Crucial Roles Conferring Resistance to Fusarium Wilt
Source: Biology (Basel). 2025 Oct 6;14(10):1366. doi: 10.3390/biology14101366 (PMC12561570; doi:10.3390/biology14101366)
Supplement: Supplementary file 1 [file biology-14-01366-s001.zip › Table S4.xlsx]

## Sheet: Sheet1
Table S4 Ka/Ks value for the collinear gene pairs between common bean and other species
Common bean versus Arabidopsis
Seq_1	Seq_2	Ka	Ks	Ka_Ks
PvTPK	AtTPK1	0.231955	2.78518	0.0832818
PvTHIC	AtTHIC	0.0814491	1.63782	0.0497303
Common bean versus Chickpea
Seq_1	Seq_2	Ka	Ks	Ka_Ks
PvTPK	CaTPK	0.0847225	0.593655	0.142713
PvTH1	CaTH1-1	0.112455	0.620063	0.18136
PvTHIC	CaTHIC-2	0.0424989	0.446242	0.0952373
PvTHI1-1	CaTHI1-1	0.0841267	1.57923	0.0532706
PvTHI1-2	CaTHI1-3	0.129653	0.832409	0.155757
Common bean versus Soybean
Seq_1	Seq_2	Ka	Ks	Ka_Ks
PvTPK	GmTPK-2	0.0407144	0.28399	0.143365
PvTPK	GmTPK-3	0.0424724	0.284617	0.149226
PvTH1	GmTH1-1	0.0714515	0.262477	0.27222
PvTHIC	GmTHIC-1	0.0349318	0.309328	0.112928
PvTH1	GmTH1-2	0.0677274	0.275719	0.245639
PvTHIC	GmTHIC-4	0.0303848	0.296926	0.102331
PvTHI1-2	GmTHI1-1	0.0550583	0.604219	0.0911231
PvTHI1-2	GmTHI1-3	0.0564414	0.522097	0.108105
Common bean versus Medicago truncatula
Seq_1	Seq_2	Ka	Ks	Ka_Ks
PvTPK	MtTPK-1	0.0804249	0.515027	0.156157
PvTPK	MtTPK-2	0.0932878	0.498672	0.187072
PvTH1	MtTH1	0.146754	0.629574	0.233101
PvTHIC	MtTHIC-1	0.039238	0.452479	0.0867178
PvTHI1-1	MtTHI1-1	0.0903448	1.37104	0.0658951
Common bean versus Rice
Seq_1	Seq_2	Ka	Ks	Ka_Ks
PvTPK	OsTPK-1	0.299439	1.81389	0.165082
PvTPK	OsTPK-3	0.289809	3.11004	0.0931848
Common bean versus Sorghum bicolor
Seq_1	Seq_2	Ka	Ks	Ka_Ks
PvTPK	SbTPK-1	0.343334	2.35301	0.145913
PvTPK	SbTPK-2	0.276015	NaN	NaN
PvTPK	SbTPK-3	0.305325	NaN	NaN
Common bean versus Vitis vinifera
Seq_1	Seq_2	Ka	Ks	Ka_Ks
PvTPK	VvTPK	0.177918	1.42136	0.125175
PvTH1	VvTH1	0.160566	1.06632	0.150579
PvTHIC	VvTHIC-1	0.0732158	0.959208	0.0763295
PvTHI1-1	VvTHI1-1	0.092017	1.23613	0.0744396
PvTHI1-2	VvTHI1-2	0.115723	1.55045	0.074638
