# Supplementary material for: Genome-Wide Analysis of the Thiamine Biosynthesis Gene Families in Common Bean Reveals Their Crucial Roles Conferring Resistance to Fusarium Wilt
Source: Biology (Basel). 2025 Oct 6;14(10):1366. doi: 10.3390/biology14101366 (PMC12561570; doi:10.3390/biology14101366)
Supplement: Supplementary file 1 [file biology-14-01366-s001.zip › Table S5.xlsx]

## Sheet: Cis-regulatory elements
Table S5 Cis-regulatory elements in the promoter region of common bean in this study.
Transcript ID	Gene	Site Name	Sequence	Position	score	Strand Matrix	Organism	Function
Phvul.001G206100	PvTPK	WRE3	CCACCT	243	6	-	Pisum sativum
Phvul.001G206100	PvTPK	Box 4	ATTAAT	981	6	+	Petroselinum crispum	part of a conserved DNA module involved in light responsiveness
Phvul.001G206100	PvTPK	Box 4	ATTAAT	1019	6	+	Petroselinum crispum	part of a conserved DNA module involved in light responsiveness
Phvul.001G206100	PvTPK	ABRE	ACGTG	1052	5	+	Arabidopsis thaliana	cis-acting element involved in the abscisic acid responsiveness
Phvul.001G206100	PvTPK	ABRE	ACGTG	1155	5	+	Arabidopsis thaliana	cis-acting element involved in the abscisic acid responsiveness
Phvul.001G206100	PvTPK	ABRE	ACGTG	1670	5	+	Arabidopsis thaliana	cis-acting element involved in the abscisic acid responsiveness
Phvul.001G206100	PvTPK	as-1	TGACG	154	5	-	Arabidopsis thaliana
Phvul.001G206100	PvTPK	as-1	TGACG	767	5	+	Arabidopsis thaliana
Phvul.001G206100	PvTPK	as-1	TGACG	819	5	-	Arabidopsis thaliana
Phvul.001G206100	PvTPK	as-1	TGACG	1953	5	-	Arabidopsis thaliana
Phvul.001G206100	PvTPK	AT-rich element	ATAGAAATCAA	1418	10	+	Glycine max	binding site of AT-rich DNA binding protein (ATBP-1)
Phvul.001G206100	PvTPK	AT~TATA-box	TATATA	1146	6	+	Arabidopsis thaliana
Phvul.001G206100	PvTPK	AT~TATA-box	TATATA	1286	6	+	Arabidopsis thaliana
Phvul.001G206100	PvTPK	AT~TATA-box	TATATA	1288	6	+	Arabidopsis thaliana
Phvul.001G206100	PvTPK	AT~TATA-box	TATATA	1290	6	+	Arabidopsis thaliana
Phvul.001G206100	PvTPK	AT~TATA-box	TATATAAA	1889	8	-	Arabidopsis thaliana
Phvul.001G206100	PvTPK	AT~TATA-box	TATATA	1891	6	-	Arabidopsis thaliana
Phvul.001G206100	PvTPK	AT~TATA-box	TATATA	1946	6	-	Arabidopsis thaliana
Phvul.001G206100	PvTPK	Myb	TAACTG	584	6	-	Arabidopsis thaliana
Phvul.001G206100	PvTPK	Myb	TAACTG	822	6	-	Arabidopsis thaliana
Phvul.001G206100	PvTPK	Myb	TAACTG	1781	6	+	Arabidopsis thaliana
Phvul.001G206100	PvTPK	ABRE4	CACGTA	1154	6	-	Zea mays
Phvul.001G206100	PvTPK	G-box	CACGAC	222	6	-	Zea mays	cis-acting regulatory element involved in light responsiveness
Phvul.001G206100	PvTPK	G-box	CACGTC	1051	6	-	Zea mays	cis-acting regulatory element involved in light responsiveness
Phvul.001G206100	PvTPK	G-box	TACGTG	1154	6	+	Arabidopsis thaliana	cis-acting regulatory element involved in light responsiveness
Phvul.001G206100	PvTPK	G-box	CACGTC	1669	6	-	Zea mays	cis-acting regulatory element involved in light responsiveness
Phvul.001G206100	PvTPK	WUN-motif	AAATTTCTT	1131	9	+	Nicotiana glutinosa
Phvul.001G206100	PvTPK	WUN-motif	AAATTTCTT	1369	9	-	Nicotiana glutinosa
Phvul.001G206100	PvTPK	WUN-motif	AAATTACT	1489	8	-	Nicotiana glutinosa
Phvul.001G206100	PvTPK	CAAT-box	CAAAT	38	5	+	Pisum sativum	common cis-acting element in promoter and enhancer regions
Phvul.001G206100	PvTPK	CAAT-box	CCCAATTT	39	8	-	Arabidopsis thaliana	common cis-acting element in promoter and enhancer regions
Phvul.001G206100	PvTPK	CAAT-box	CCAAT	41	5	-	Arabidopsis thaliana	common cis-acting element in promoter and enhancer regions
Phvul.001G206100	PvTPK	CAAT-box	CAAT	125	4	+	Nicotiana glutinosa
Phvul.001G206100	PvTPK	CAAT-box	CCAAT	160	5	+	Arabidopsis thaliana	common cis-acting element in promoter and enhancer regions
Phvul.001G206100	PvTPK	CAAT-box	CAAT	161	4	+	Nicotiana glutinosa
Phvul.001G206100	PvTPK	CAAT-box	CCAAT	191	5	-	Arabidopsis thaliana	common cis-acting element in promoter and enhancer regions
Phvul.001G206100	PvTPK	CAAT-box	CAAT	229	4	-	Nicotiana glutinosa
Phvul.001G206100	PvTPK	CAAT-box	CAAT	355	4	+	Nicotiana glutinosa
Phvul.001G206100	PvTPK	CAAT-box	CAAT	390	4	+	Nicotiana glutinosa
Phvul.001G206100	PvTPK	CAAT-box	CAAAT	467	5	+	Pisum sativum	common cis-acting element in promoter and enhancer regions
Phvul.001G206100	PvTPK	CAAT-box	CAAT	491	4	+	Nicotiana glutinosa
Phvul.001G206100	PvTPK	CAAT-box	CAAAT	493	5	-	Pisum sativum	common cis-acting element in promoter and enhancer regions
Phvul.001G206100	PvTPK	CAAT-box	CAAAT	537	5	-	Pisum sativum	common cis-acting element in promoter and enhancer regions
Phvul.001G206100	PvTPK	CAAT-box	CAAT	546	4	-	Nicotiana glutinosa
Phvul.001G206100	PvTPK	CAAT-box	CAAT	680	4	-	Nicotiana glutinosa
Phvul.001G206100	PvTPK	CAAT-box	CAAT	709	4	+	Nicotiana glutinosa
Phvul.001G206100	PvTPK	CAAT-box	CCAAT	725	5	-	Arabidopsis thaliana	common cis-acting element in promoter and enhancer regions
Phvul.001G206100	PvTPK	CAAT-box	CAAT	736	4	+	Nicotiana glutinosa
Phvul.001G206100	PvTPK	CAAT-box	CAAT	763	4	-	Nicotiana glutinosa
Phvul.001G206100	PvTPK	CAAT-box	CAAT	844	4	-	Nicotiana glutinosa
Phvul.001G206100	PvTPK	CAAT-box	CAAT	879	4	+	Nicotiana glutinosa
Phvul.001G206100	PvTPK	CAAT-box	CAAT	942	4	+	Nicotiana glutinosa
Phvul.001G206100	PvTPK	CAAT-box	CAAAT	1016	5	+	Pisum sativum	common cis-acting element in promoter and enhancer regions
Phvul.001G206100	PvTPK	CAAT-box	CAAT	1063	4	-	Nicotiana glutinosa
Phvul.001G206100	PvTPK	CAAT-box	CAAT	1098	4	+	Nicotiana glutinosa
Phvul.001G206100	PvTPK	CAAT-box	CAAT	1220	4	-	Nicotiana glutinosa
Phvul.001G206100	PvTPK	CAAT-box	CAAT	1234	4	+	Nicotiana glutinosa
Phvul.001G206100	PvTPK	CAAT-box	CAAAT	1275	5	+	Pisum sativum	common cis-acting element in promoter and enhancer regions
Phvul.001G206100	PvTPK	CAAT-box	CAAT	1352	4	-	Nicotiana glutinosa
Phvul.001G206100	PvTPK	CAAT-box	CAAAT	1374	5	-	Pisum sativum	common cis-acting element in promoter and enhancer regions
Phvul.001G206100	PvTPK	CAAT-box	CAAT	1393	4	-	Nicotiana glutinosa
Phvul.001G206100	PvTPK	CAAT-box	CAAAT	1426	5	+	Pisum sativum	common cis-acting element in promoter and enhancer regions
Phvul.001G206100	PvTPK	CAAT-box	CAAAT	1445	5	+	Pisum sativum	common cis-acting element in promoter and enhancer regions
Phvul.001G206100	PvTPK	CAAT-box	CAAAT	1479	5	+	Pisum sativum	common cis-acting element in promoter and enhancer regions
Phvul.001G206100	PvTPK	CAAT-box	CAAAT	1484	5	-	Pisum sativum	common cis-acting element in promoter and enhancer regions
Phvul.001G206100	PvTPK	CAAT-box	CAAT	1504	4	+	Nicotiana glutinosa
Phvul.001G206100	PvTPK	CAAT-box	CAAT	1516	4	-	Nicotiana glutinosa
Phvul.001G206100	PvTPK	CAAT-box	CAAT	1538	4	-	Nicotiana glutinosa
Phvul.001G206100	PvTPK	CAAT-box	CAAAT	1641	5	-	Pisum sativum	common cis-acting element in promoter and enhancer regions
Phvul.001G206100	PvTPK	CAAT-box	CAAAT	1655	5	-	Pisum sativum	common cis-acting element in promoter and enhancer regions
Phvul.001G206100	PvTPK	CAAT-box	CCAAT	1694	5	-	Arabidopsis thaliana	common cis-acting element in promoter and enhancer regions
Phvul.001G206100	PvTPK	CAAT-box	CAAT	1749	4	-	Nicotiana glutinosa
Phvul.001G206100	PvTPK	CAAT-box	CAAT	1754	4	-	Nicotiana glutinosa
Phvul.001G206100	PvTPK	CAAT-box	CCAAT	1761	5	+	Arabidopsis thaliana	common cis-acting element in promoter and enhancer regions
Phvul.001G206100	PvTPK	CAAT-box	CAAT	1762	4	+	Nicotiana glutinosa
Phvul.001G206100	PvTPK	CAAT-box	CAAAT	1834	5	-	Pisum sativum	common cis-acting element in promoter and enhancer regions
Phvul.001G206100	PvTPK	CAAT-box	CAAT	1857	4	+	Nicotiana glutinosa
Phvul.001G206100	PvTPK	CAAT-box	CAAT	1939	4	-	Nicotiana glutinosa
Phvul.001G206100	PvTPK	AE-box	AGAAACTT	885	8	+	Arabidopsis thaliana	part of a module for light response
Phvul.001G206100	PvTPK	MYC	CATTTG	536	6	+	Arabidopsis thaliana
Phvul.001G206100	PvTPK	MYC	CATGTG	695	6	+	Arabidopsis thaliana
Phvul.001G206100	PvTPK	MYC	CATGTG	1881	6	+	Arabidopsis thaliana
Phvul.001G206100	PvTPK	ABRE3a	TACGTG	1154	6	+	Zea mays
Phvul.001G206100	PvTPK	LTR	CCGAAA	525	6	-	Hordeum vulgare	cis-acting element involved in low-temperature responsiveness
Phvul.001G206100	PvTPK	TATA	TATAAAAT	1307	8	+	Arabidopsis thaliana
Phvul.001G206100	PvTPK	TATA	TATAAAAT	1549	8	-	Arabidopsis thaliana
Phvul.001G206100	PvTPK	ERE	ATTTTAAA	664	8	+	Nicotiana glutinos
Phvul.001G206100	PvTPK	ERE	ATTTTAAA	666	8	-	Nicotiana glutinos
Phvul.001G206100	PvTPK	ERE	ATTTCATA	1124	8	+	Nicotiana glutinos
Phvul.001G206100	PvTPK	MYB	CAACCA	157	6	+	Arabidopsis thaliana
Phvul.001G206100	PvTPK	MYB	CAACCA	555	6	-	Arabidopsis thaliana
Phvul.001G206100	PvTPK	CGTCA-motif	CGTCA	154	5	+	Hordeum vulgare	cis-acting regulatory element involved in the MeJA-responsiveness
Phvul.001G206100	PvTPK	CGTCA-motif	CGTCA	767	5	-	Hordeum vulgare	cis-acting regulatory element involved in the MeJA-responsiveness
Phvul.001G206100	PvTPK	CGTCA-motif	CGTCA	819	5	+	Hordeum vulgare	cis-acting regulatory element involved in the MeJA-responsiveness
Phvul.001G206100	PvTPK	CGTCA-motif	CGTCA	1953	5	+	Hordeum vulgare	cis-acting regulatory element involved in the MeJA-responsiveness
Phvul.001G206100	PvTPK	AAGAA-motif	gGTAAAGAAA	1609	9	+	Avena sativa
Phvul.001G206100	PvTPK	O2-site	GTTGACGTGA	1048	9	+	Zea mays	cis-acting regulatory element involved in zein metabolism regulation
Phvul.001G206100	PvTPK	I-box	atGATAAGGTC	1341	10	-	Helianthus annuus	part of a light responsive element
Phvul.001G206100	PvTPK	I-box	AGATAAGG	1863	8	+	Triticum aestivum	part of a light responsive element
Phvul.001G206100	PvTPK	ARE	AAACCA	499	6	+	Zea mays	cis-acting regulatory element essential for the anaerobic induction
Phvul.001G206100	PvTPK	ARE	AAACCA	1619	6	+	Zea mays	cis-acting regulatory element essential for the anaerobic induction
Phvul.001G206100	PvTPK	ARE	AAACCA	1729	6	-	Zea mays	cis-acting regulatory element essential for the anaerobic induction
Phvul.001G206100	PvTPK	TATA-box	TACAAAA	457	7	+	Oryza sativa	core promoter element around -30 of transcription start
Phvul.001G206100	PvTPK	TATA-box	TACAAAA	599	7	+	Oryza sativa	core promoter element around -30 of transcription start
Phvul.001G206100	PvTPK	TATA-box	ATATAA	672	6	+	Brassica oleracea	core promoter element around -30 of transcription start
Phvul.001G206100	PvTPK	TATA-box	TATA	673	4	+	Arabidopsis thaliana	core promoter element around -30 of transcription start
Phvul.001G206100	PvTPK	TATA-box	TATTTAAA	833	8	+	Arabidopsis thaliana	core promoter element around -30 of transcription start
Phvul.001G206100	PvTPK	TATA-box	TATTTAAA	950	8	+	Arabidopsis thaliana	core promoter element around -30 of transcription start
Phvul.001G206100	PvTPK	TATA-box	TATAA	1092	5	-	Arabidopsis thaliana	core promoter element around -30 of transcription start
Phvul.001G206100	PvTPK	TATA-box	TATA	1093	4	+	Arabidopsis thaliana	core promoter element around -30 of transcription start
Phvul.001G206100	PvTPK	TATA-box	ccTATAAAaa	1144	9	+	Arabidopsis thaliana	core promoter element around -30 of transcription start
Phvul.001G206100	PvTPK	TATA-box	TATATA	1146	6	+	Arabidopsis thaliana	core promoter element around -30 of transcription start
Phvul.001G206100	PvTPK	TATA-box	ATATAA	1147	6	+	Brassica oleracea	core promoter element around -30 of transcription start
Phvul.001G206100	PvTPK	TATA-box	TATA	1148	4	+	Arabidopsis thaliana	core promoter element around -30 of transcription start
Phvul.001G206100	PvTPK	TATA-box	ATATAA	1180	6	+	Brassica oleracea	core promoter element around -30 of transcription start
Phvul.001G206100	PvTPK	TATA-box	TATA	1181	4	+	Arabidopsis thaliana	core promoter element around -30 of transcription start
Phvul.001G206100	PvTPK	TATA-box	ATATAT	1285	6	+	Brassica napus	core promoter element around -30 of transcription start
Phvul.001G206100	PvTPK	TATA-box	TATATA	1286	6	+	Arabidopsis thaliana	core promoter element around -30 of transcription start
Phvul.001G206100	PvTPK	TATA-box	ATATAT	1287	6	+	Brassica napus	core promoter element around -30 of transcription start
Phvul.001G206100	PvTPK	TATA-box	TATATA	1288	6	+	Arabidopsis thaliana	core promoter element around -30 of transcription start
Phvul.001G206100	PvTPK	TATA-box	ATATAT	1289	6	+	Brassica napus	core promoter element around -30 of transcription start
Phvul.001G206100	PvTPK	TATA-box	TATATA	1290	6	+	Arabidopsis thaliana	core promoter element around -30 of transcription start
Phvul.001G206100	PvTPK	TATA-box	ATATAT	1291	6	+	Brassica napus	core promoter element around -30 of transcription start
Phvul.001G206100	PvTPK	TATA-box	TATA	1292	4	+	Arabidopsis thaliana	core promoter element around -30 of transcription start
Phvul.001G206100	PvTPK	TATA-box	ATTATA	1305	6	+	Brassica napus	core promoter element around -30 of transcription start
Phvul.001G206100	PvTPK	TATA-box	TATAA	1306	5	-	Arabidopsis thaliana	core promoter element around -30 of transcription start
Phvul.001G206100	PvTPK	TATA-box	TATA	1307	4	+	Arabidopsis thaliana	core promoter element around -30 of transcription start
Phvul.001G206100	PvTPK	TATA-box	ATATAT	1545	6	-	Brassica napus	core promoter element around -30 of transcription start
Phvul.001G206100	PvTPK	TATA-box	TATA	1546	4	-	Arabidopsis thaliana	core promoter element around -30 of transcription start
Phvul.001G206100	PvTPK	TATA-box	TATAAAA	1550	7	-	Pisum sativum	core promoter element around -30 of transcription start
Phvul.001G206100	PvTPK	TATA-box	TATAAA	1551	6	-	Helianthus annuus	core promoter element around -30 of transcription start
Phvul.001G206100	PvTPK	TATA-box	TATAA	1552	5	-	Arabidopsis thaliana	core promoter element around -30 of transcription start
Phvul.001G206100	PvTPK	TATA-box	TATA	1553	4	-	Arabidopsis thaliana	core promoter element around -30 of transcription start
Phvul.001G206100	PvTPK	TATA-box	TATTTAAA	1600	8	+	Arabidopsis thaliana	core promoter element around -30 of transcription start
Phvul.001G206100	PvTPK	TATA-box	TATACA	1644	6	-	Helianthus annuus	core promoter element around -30 of transcription start
Phvul.001G206100	PvTPK	TATA-box	TATA	1646	4	-	Arabidopsis thaliana	core promoter element around -30 of transcription start
Phvul.001G206100	PvTPK	TATA-box	taTATAAAtc	1887	9	-	Arabidopsis thaliana	core promoter element around -30 of transcription start
Phvul.001G206100	PvTPK	TATA-box	TATAAAT	1888	7	-	Brassica juncea	core promoter element around -30 of transcription start
Phvul.001G206100	PvTPK	TATA-box	TATAAA	1889	6	-	Helianthus annuus	core promoter element around -30 of transcription start
Phvul.001G206100	PvTPK	TATA-box	TATATAA	1890	7	-	Arabidopsis thaliana	core promoter element around -30 of transcription start
Phvul.001G206100	PvTPK	TATA-box	TATATA	1891	6	-	Arabidopsis thaliana	core promoter element around -30 of transcription start
Phvul.001G206100	PvTPK	TATA-box	ATATAA	1892	6	+	Brassica oleracea	core promoter element around -30 of transcription start
Phvul.001G206100	PvTPK	TATA-box	TATA	1893	4	-	Arabidopsis thaliana	core promoter element around -30 of transcription start
Phvul.001G206100	PvTPK	TATA-box	TATATA	1946	6	-	Arabidopsis thaliana	core promoter element around -30 of transcription start
Phvul.001G206100	PvTPK	TATA-box	TATA	1948	4	-	Arabidopsis thaliana	core promoter element around -30 of transcription start
Phvul.001G206100	PvTPK	TGACG-motif	TGACG	154	5	-	Hordeum vulgare	cis-acting regulatory element involved in the MeJA-responsiveness
Phvul.001G206100	PvTPK	TGACG-motif	TGACG	767	5	+	Hordeum vulgare	cis-acting regulatory element involved in the MeJA-responsiveness
Phvul.001G206100	PvTPK	TGACG-motif	TGACG	819	5	-	Hordeum vulgare	cis-acting regulatory element involved in the MeJA-responsiveness
Phvul.001G206100	PvTPK	TGACG-motif	TGACG	1953	5	-	Hordeum vulgare	cis-acting regulatory element involved in the MeJA-responsiveness
Phvul.006G065300	PvTHIC	STRE	AGGGG	700	5	-	Arabidopsis thaliana
Phvul.006G065300	PvTHIC	STRE	AGGGG	1458	5	+	Arabidopsis thaliana
Phvul.006G065300	PvTHIC	WRE3	CCACCT	304	6	+	Pisum sativum
Phvul.006G065300	PvTHIC	WRE3	CCACCT	643	6	-	Pisum sativum
Phvul.006G065300	PvTHIC	AT~TATA-box	TATATAAA	49	8	-	Arabidopsis thaliana
Phvul.006G065300	PvTHIC	AT~TATA-box	TATATA	51	6	+	Arabidopsis thaliana
Phvul.006G065300	PvTHIC	AT~TATA-box	TATATA	66	6	+	Arabidopsis thaliana
Phvul.006G065300	PvTHIC	AT~TATA-box	TATATA	73	6	+	Arabidopsis thaliana
Phvul.006G065300	PvTHIC	AT~TATA-box	TATATA	1446	6	+	Arabidopsis thaliana
Phvul.006G065300	PvTHIC	AT~TATA-box	TATATA	1623	6	+	Arabidopsis thaliana
Phvul.006G065300	PvTHIC	AT~TATA-box	TATATA	1625	6	+	Arabidopsis thaliana
Phvul.006G065300	PvTHIC	Myc	TCTCTTA	1527	7	+	Arabidopsis thaliana
Phvul.006G065300	PvTHIC	MYB	CAACCA	270	6	-	Arabidopsis thaliana
Phvul.006G065300	PvTHIC	MYB	CAACCA	325	6	+	Arabidopsis thaliana
Phvul.006G065300	PvTHIC	MYB	CAACCA	375	6	+	Arabidopsis thaliana
Phvul.006G065300	PvTHIC	MYB	CAACCA	589	6	-	Arabidopsis thaliana
Phvul.006G065300	PvTHIC	TCT-motif	TCTTAC	94	6	+	Arabidopsis thaliana	part of a light responsive element
Phvul.006G065300	PvTHIC	TCT-motif	TCTTAC	1300	6	-	Arabidopsis thaliana	part of a light responsive element
Phvul.006G065300	PvTHIC	TATA	TATAAAAT	1186	8	+	Arabidopsis thaliana
Phvul.006G065300	PvTHIC	TATA	TATAAAAT	1215	8	+	Arabidopsis thaliana
Phvul.006G065300	PvTHIC	TATA	TATAAAAT	1482	8	+	Arabidopsis thaliana
Phvul.006G065300	PvTHIC	LTR	CCGAAA	924	6	+	Hordeum vulgare	cis-acting element involved in low-temperature responsiveness
Phvul.006G065300	PvTHIC	O2-site	GATGACATGG	235	9	-	Zea mays	cis-acting regulatory element involved in zein metabolism regulation
Phvul.006G065300	PvTHIC	AAGAA-motif	gGTAAAGAAA	854	9	-	Avena sativa
Phvul.006G065300	PvTHIC	AAGAA-motif	GAAAGAA	855	7	-	Avena sativa
Phvul.006G065300	PvTHIC	AAGAA-motif	gGTAAAGAAA	1375	9	+	Avena sativa
Phvul.006G065300	PvTHIC	GATA-motif	AAGGATAAGG	630	9	+	Solanum tuberosum	part of a light responsive element
Phvul.006G065300	PvTHIC	GATA-motif	GATAGGG	1455	7	+	Pisum sativum	part of a light responsive element
Phvul.006G065300	PvTHIC	Myb	TAACTG	1629	6	+	Arabidopsis thaliana
Phvul.006G065300	PvTHIC	AAAC-motif	CAATCAAAACCT	1076	11	+	Spinacia oleracea	light responsive element
Phvul.006G065300	PvTHIC	ERE	ATTTTAAA	100	8	+	Nicotiana glutinos
Phvul.006G065300	PvTHIC	ERE	ATTTTAAA	749	8	-	Nicotiana glutinos
Phvul.006G065300	PvTHIC	ERE	ATTTTAAA	1059	8	-	Nicotiana glutinos
Phvul.006G065300	PvTHIC	ERE	ATTTTAAA	1284	8	-	Nicotiana glutinos
Phvul.006G065300	PvTHIC	ERE	ATTTTAAA	1468	8	-	Nicotiana glutinos
Phvul.006G065300	PvTHIC	MRE	AACCTAA	1009	7	-	Petroselinum crispum	MYB binding site involved in light responsiveness
Phvul.006G065300	PvTHIC	MRE	AACCTAA	1083	7	+	Petroselinum crispum	MYB binding site involved in light responsiveness
Phvul.006G065300	PvTHIC	MYC	CATGTG	494	6	+	Arabidopsis thaliana
Phvul.006G065300	PvTHIC	MYC	CATGTG	1360	6	-	Arabidopsis thaliana
Phvul.006G065300	PvTHIC	TC-rich repeats	GTTTTCTTAC	227	9	+	Nicotiana tabacum	cis-acting element involved in defense and stress responsiveness
Phvul.006G065300	PvTHIC	AE-box	AGAAACAA	851	8	-	Arabidopsis thaliana	part of a module for light response
Phvul.006G065300	PvTHIC	CAAT-box	CAAT	46	4	+	Nicotiana glutinosa
Phvul.006G065300	PvTHIC	CAAT-box	CAAT	141	4	-	Nicotiana glutinosa
Phvul.006G065300	PvTHIC	CAAT-box	CAAT	175	4	+	Nicotiana glutinosa
Phvul.006G065300	PvTHIC	CAAT-box	CAAT	194	4	-	Nicotiana glutinosa
Phvul.006G065300	PvTHIC	CAAT-box	CCAAT	244	5	+	Arabidopsis thaliana	common cis-acting element in promoter and enhancer regions
Phvul.006G065300	PvTHIC	CAAT-box	CAAT	245	4	+	Nicotiana glutinosa
Phvul.006G065300	PvTHIC	CAAT-box	CAAAT	267	5	-	Pisum sativum	common cis-acting element in promoter and enhancer regions
Phvul.006G065300	PvTHIC	CAAT-box	CAACCAACTCC	325	10	+	Arabidopsis thaliana	common cis-acting element in promoter and enhancer regions
Phvul.006G065300	PvTHIC	CAAT-box	CAAT	365	4	+	Nicotiana glutinosa
Phvul.006G065300	PvTHIC	CAAT-box	CAAT	404	4	-	Nicotiana glutinosa
Phvul.006G065300	PvTHIC	CAAT-box	CAAT	412	4	-	Nicotiana glutinosa
Phvul.006G065300	PvTHIC	CAAT-box	CAAAT	538	5	-	Pisum sativum	common cis-acting element in promoter and enhancer regions
Phvul.006G065300	PvTHIC	CAAT-box	CAAAT	761	5	-	Pisum sativum	common cis-acting element in promoter and enhancer regions
Phvul.006G065300	PvTHIC	CAAT-box	CCAAT	769	5	-	Arabidopsis thaliana	common cis-acting element in promoter and enhancer regions
Phvul.006G065300	PvTHIC	CAAT-box	CAAAT	899	5	-	Pisum sativum	common cis-acting element in promoter and enhancer regions
Phvul.006G065300	PvTHIC	CAAT-box	CAAT	956	4	-	Nicotiana glutinosa
Phvul.006G065300	PvTHIC	CAAT-box	CAAAT	971	5	-	Pisum sativum	common cis-acting element in promoter and enhancer regions
Phvul.006G065300	PvTHIC	CAAT-box	CAAT	1017	4	+	Nicotiana glutinosa
Phvul.006G065300	PvTHIC	CAAT-box	CAAAT	1075	5	+	Pisum sativum	common cis-acting element in promoter and enhancer regions
Phvul.006G065300	PvTHIC	CAAT-box	CAAT	1127	4	+	Nicotiana glutinosa
Phvul.006G065300	PvTHIC	CAAT-box	CAAT	1141	4	-	Nicotiana glutinosa
Phvul.006G065300	PvTHIC	CAAT-box	CAAT	1192	4	-	Nicotiana glutinosa
Phvul.006G065300	PvTHIC	CAAT-box	CAAT	1259	4	+	Nicotiana glutinosa
Phvul.006G065300	PvTHIC	CAAT-box	CAAT	1290	4	-	Nicotiana glutinosa
Phvul.006G065300	PvTHIC	CAAT-box	CAAAT	1418	5	+	Pisum sativum	common cis-acting element in promoter and enhancer regions
Phvul.006G065300	PvTHIC	CAAT-box	CAAAT	1497	5	-	Pisum sativum	common cis-acting element in promoter and enhancer regions
Phvul.006G065300	PvTHIC	CAAT-box	CAAAT	1515	5	+	Pisum sativum	common cis-acting element in promoter and enhancer regions
Phvul.006G065300	PvTHIC	CAAT-box	CAAT	1580	4	-	Nicotiana glutinosa
Phvul.006G065300	PvTHIC	CAAT-box	CAAT	1729	4	-	Nicotiana glutinosa
Phvul.006G065300	PvTHIC	CAAT-box	CCAAT	1787	5	+	Arabidopsis thaliana	common cis-acting element in promoter and enhancer regions
Phvul.006G065300	PvTHIC	CAAT-box	CAAT	1788	4	+	Nicotiana glutinosa
Phvul.006G065300	PvTHIC	CAAT-box	CAAT	1889	4	-	Nicotiana glutinosa
Phvul.006G065300	PvTHIC	CAAT-box	CAAAT	1901	5	-	Pisum sativum	common cis-acting element in promoter and enhancer regions
Phvul.006G065300	PvTHIC	CAAT-box	CAAT	1922	4	-	Nicotiana glutinosa
Phvul.006G065300	PvTHIC	CAAT-box	CAAT	1944	4	-	Nicotiana glutinosa
Phvul.006G065300	PvTHIC	TATA-box	taTATAAAtc	47	9	-	Arabidopsis thaliana	core promoter element around -30 of transcription start
Phvul.006G065300	PvTHIC	TATA-box	TATAAAT	48	7	-	Brassica juncea	core promoter element around -30 of transcription start
Phvul.006G065300	PvTHIC	TATA-box	TATAAA	49	6	-	Helianthus annuus	core promoter element around -30 of transcription start
Phvul.006G065300	PvTHIC	TATA-box	TATATAA	50	7	-	Arabidopsis thaliana	core promoter element around -30 of transcription start
Phvul.006G065300	PvTHIC	TATA-box	TATATA	51	6	+	Arabidopsis thaliana	core promoter element around -30 of transcription start
Phvul.006G065300	PvTHIC	TATA-box	ATATAA	52	6	+	Brassica oleracea	core promoter element around -30 of transcription start
Phvul.006G065300	PvTHIC	TATA-box	TATA	53	4	+	Arabidopsis thaliana	core promoter element around -30 of transcription start
Phvul.006G065300	PvTHIC	TATA-box	ATTATA	64	6	+	Brassica napus	core promoter element around -30 of transcription start
Phvul.006G065300	PvTHIC	TATA-box	TATATAA	65	7	-	Arabidopsis thaliana	core promoter element around -30 of transcription start
Phvul.006G065300	PvTHIC	TATA-box	TATATA	66	6	+	Arabidopsis thaliana	core promoter element around -30 of transcription start
Phvul.006G065300	PvTHIC	TATA-box	ATATAA	67	6	+	Brassica oleracea	core promoter element around -30 of transcription start
Phvul.006G065300	PvTHIC	TATA-box	TATA	68	4	+	Arabidopsis thaliana	core promoter element around -30 of transcription start
Phvul.006G065300	PvTHIC	TATA-box	ATATAT	72	6	+	Brassica napus	core promoter element around -30 of transcription start
Phvul.006G065300	PvTHIC	TATA-box	TATATA	73	6	+	Arabidopsis thaliana	core promoter element around -30 of transcription start
Phvul.006G065300	PvTHIC	TATA-box	ATATAA	74	6	+	Brassica oleracea	core promoter element around -30 of transcription start
Phvul.006G065300	PvTHIC	TATA-box	TATA	75	4	+	Arabidopsis thaliana	core promoter element around -30 of transcription start
Phvul.006G065300	PvTHIC	TATA-box	TAAAGATT	104	8	+	Arabidopsis thaliana	core promoter element around -30 of transcription start
Phvul.006G065300	PvTHIC	TATA-box	ATTATA	109	6	+	Brassica napus	core promoter element around -30 of transcription start
Phvul.006G065300	PvTHIC	TATA-box	TATAA	110	5	-	Arabidopsis thaliana	core promoter element around -30 of transcription start
Phvul.006G065300	PvTHIC	TATA-box	TATA	111	4	+	Arabidopsis thaliana	core promoter element around -30 of transcription start
Phvul.006G065300	PvTHIC	TATA-box	TATACA	340	6	-	Helianthus annuus	core promoter element around -30 of transcription start
Phvul.006G065300	PvTHIC	TATA-box	TATA	342	4	+	Arabidopsis thaliana	core promoter element around -30 of transcription start
Phvul.006G065300	PvTHIC	TATA-box	TATA	521	4	+	Arabidopsis thaliana	core promoter element around -30 of transcription start
Phvul.006G065300	PvTHIC	TATA-box	ATATAT	600	6	+	Brassica napus	core promoter element around -30 of transcription start
Phvul.006G065300	PvTHIC	TATA-box	TATA	601	4	+	Arabidopsis thaliana	core promoter element around -30 of transcription start
Phvul.006G065300	PvTHIC	TATA-box	TATA	650	4	+	Arabidopsis thaliana	core promoter element around -30 of transcription start
Phvul.006G065300	PvTHIC	TATA-box	TATAAAA	733	7	-	Pisum sativum	core promoter element around -30 of transcription start
Phvul.006G065300	PvTHIC	TATA-box	TATAAA	734	6	-	Helianthus annuus	core promoter element around -30 of transcription start
Phvul.006G065300	PvTHIC	TATA-box	TATAA	735	5	-	Arabidopsis thaliana	core promoter element around -30 of transcription start
Phvul.006G065300	PvTHIC	TATA-box	TATA	736	4	+	Arabidopsis thaliana	core promoter element around -30 of transcription start
Phvul.006G065300	PvTHIC	TATA-box	TATAAAT	784	7	-	Brassica juncea	core promoter element around -30 of transcription start
Phvul.006G065300	PvTHIC	TATA-box	TATAAA	785	6	-	Helianthus annuus	core promoter element around -30 of transcription start
Phvul.006G065300	PvTHIC	TATA-box	TATAA	786	5	-	Arabidopsis thaliana	core promoter element around -30 of transcription start
Phvul.006G065300	PvTHIC	TATA-box	TATA	787	4	+	Arabidopsis thaliana	core promoter element around -30 of transcription start
Phvul.006G065300	PvTHIC	TATA-box	ATTATA	964	6	+	Brassica napus	core promoter element around -30 of transcription start
Phvul.006G065300	PvTHIC	TATA-box	TATAA	965	5	-	Arabidopsis thaliana	core promoter element around -30 of transcription start
Phvul.006G065300	PvTHIC	TATA-box	TATA	966	4	+	Arabidopsis thaliana	core promoter element around -30 of transcription start
Phvul.006G065300	PvTHIC	TATA-box	ATTATA	1110	6	+	Brassica napus	core promoter element around -30 of transcription start
Phvul.006G065300	PvTHIC	TATA-box	TATAA	1111	5	-	Arabidopsis thaliana	core promoter element around -30 of transcription start
Phvul.006G065300	PvTHIC	TATA-box	TATA	1112	4	+	Arabidopsis thaliana	core promoter element around -30 of transcription start
Phvul.006G065300	PvTHIC	TATA-box	ATTATA	1129	6	+	Brassica napus	core promoter element around -30 of transcription start
Phvul.006G065300	PvTHIC	TATA-box	TATAA	1130	5	-	Arabidopsis thaliana	core promoter element around -30 of transcription start
Phvul.006G065300	PvTHIC	TATA-box	TATA	1131	4	+	Arabidopsis thaliana	core promoter element around -30 of transcription start
Phvul.006G065300	PvTHIC	TATA-box	TATAAA	1173	6	-	Helianthus annuus	core promoter element around -30 of transcription start
Phvul.006G065300	PvTHIC	TATA-box	TATAA	1174	5	-	Arabidopsis thaliana	core promoter element around -30 of transcription start
Phvul.006G065300	PvTHIC	TATA-box	TATA	1175	4	+	Arabidopsis thaliana	core promoter element around -30 of transcription start
Phvul.006G065300	PvTHIC	TATA-box	ATTATA	1184	6	+	Brassica napus	core promoter element around -30 of transcription start
Phvul.006G065300	PvTHIC	TATA-box	TATAA	1185	5	-	Arabidopsis thaliana	core promoter element around -30 of transcription start
Phvul.006G065300	PvTHIC	TATA-box	TATA	1186	4	+	Arabidopsis thaliana	core promoter element around -30 of transcription start
Phvul.006G065300	PvTHIC	TATA-box	TATAA	1214	5	-	Arabidopsis thaliana	core promoter element around -30 of transcription start
Phvul.006G065300	PvTHIC	TATA-box	TATA	1215	4	+	Arabidopsis thaliana	core promoter element around -30 of transcription start
Phvul.006G065300	PvTHIC	TATA-box	ccTATAAAaa	1264	9	+	Arabidopsis thaliana	core promoter element around -30 of transcription start
Phvul.006G065300	PvTHIC	TATA-box	TATAAAA	1392	7	-	Pisum sativum	core promoter element around -30 of transcription start
Phvul.006G065300	PvTHIC	TATA-box	TATAAA	1393	6	-	Helianthus annuus	core promoter element around -30 of transcription start
Phvul.006G065300	PvTHIC	TATA-box	TATAA	1394	5	-	Arabidopsis thaliana	core promoter element around -30 of transcription start
Phvul.006G065300	PvTHIC	TATA-box	TATA	1395	4	+	Arabidopsis thaliana	core promoter element around -30 of transcription start
Phvul.006G065300	PvTHIC	TATA-box	ATTATA	1444	6	+	Brassica napus	core promoter element around -30 of transcription start
Phvul.006G065300	PvTHIC	TATA-box	TATATAA	1445	7	-	Arabidopsis thaliana	core promoter element around -30 of transcription start
Phvul.006G065300	PvTHIC	TATA-box	TATATA	1446	6	+	Arabidopsis thaliana	core promoter element around -30 of transcription start
Phvul.006G065300	PvTHIC	TATA-box	ATATAT	1447	6	+	Brassica napus	core promoter element around -30 of transcription start
Phvul.006G065300	PvTHIC	TATA-box	TATA	1448	4	+	Arabidopsis thaliana	core promoter element around -30 of transcription start
Phvul.006G065300	PvTHIC	TATA-box	ATATAA	1481	6	+	Brassica oleracea	core promoter element around -30 of transcription start
Phvul.006G065300	PvTHIC	TATA-box	TATA	1482	4	+	Arabidopsis thaliana	core promoter element around -30 of transcription start
Phvul.006G065300	PvTHIC	TATA-box	TATAAA	1616	6	-	Helianthus annuus	core promoter element around -30 of transcription start
Phvul.006G065300	PvTHIC	TATA-box	TATAA	1617	5	-	Arabidopsis thaliana	core promoter element around -30 of transcription start
Phvul.006G065300	PvTHIC	TATA-box	TATA	1618	4	+	Arabidopsis thaliana	core promoter element around -30 of transcription start
Phvul.006G065300	PvTHIC	TATA-box	ATTATA	1621	6	+	Brassica napus	core promoter element around -30 of transcription start
Phvul.006G065300	PvTHIC	TATA-box	TATATAA	1622	7	-	Arabidopsis thaliana	core promoter element around -30 of transcription start
Phvul.006G065300	PvTHIC	TATA-box	TATATA	1623	6	+	Arabidopsis thaliana	core promoter element around -30 of transcription start
Phvul.006G065300	PvTHIC	TATA-box	ATATAT	1624	6	+	Brassica napus	core promoter element around -30 of transcription start
Phvul.006G065300	PvTHIC	TATA-box	TATATA	1625	6	+	Arabidopsis thaliana	core promoter element around -30 of transcription start
Phvul.006G065300	PvTHIC	TATA-box	ATATAA	1626	6	+	Brassica oleracea	core promoter element around -30 of transcription start
Phvul.006G065300	PvTHIC	TATA-box	TATA	1627	4	+	Arabidopsis thaliana	core promoter element around -30 of transcription start
Phvul.006G065300	PvTHIC	ARE	AAACCA	1784	6	+	Zea mays	cis-acting regulatory element essential for the anaerobic induction
Phvul.006G065300	PvTHIC	ARE	AAACCA	1797	6	-	Zea mays	cis-acting regulatory element essential for the anaerobic induction
Phvul.006G216300	PvTH1	AP-1	TGAGTTAG	710	8	+	Arabidopsis thaliana
Phvul.006G216300	PvTH1	TGACG-motif	TGACG	338	5	+	Hordeum vulgare	cis-acting regulatory element involved in the MeJA-responsiveness
Phvul.006G216300	PvTH1	TGACG-motif	TGACG	809	5	-	Hordeum vulgare	cis-acting regulatory element involved in the MeJA-responsiveness
Phvul.006G216300	PvTH1	TATA-box	TATA	32	4	+	Arabidopsis thaliana	core promoter element around -30 of transcription start
Phvul.006G216300	PvTH1	TATA-box	ATTATA	51	6	+	Brassica napus	core promoter element around -30 of transcription start
Phvul.006G216300	PvTH1	TATA-box	TATAA	52	5	-	Arabidopsis thaliana	core promoter element around -30 of transcription start
Phvul.006G216300	PvTH1	TATA-box	TATA	53	4	+	Arabidopsis thaliana	core promoter element around -30 of transcription start
Phvul.006G216300	PvTH1	TATA-box	TATAA	75	5	-	Arabidopsis thaliana	core promoter element around -30 of transcription start
Phvul.006G216300	PvTH1	TATA-box	TATA	76	4	+	Arabidopsis thaliana	core promoter element around -30 of transcription start
Phvul.006G216300	PvTH1	TATA-box	TATAAA	114	6	-	Helianthus annuus	core promoter element around -30 of transcription start
Phvul.006G216300	PvTH1	TATA-box	TATAA	115	5	-	Arabidopsis thaliana	core promoter element around -30 of transcription start
Phvul.006G216300	PvTH1	TATA-box	TATA	116	4	+	Arabidopsis thaliana	core promoter element around -30 of transcription start
Phvul.006G216300	PvTH1	TATA-box	TACAAAA	201	7	+	Oryza sativa	core promoter element around -30 of transcription start
Phvul.006G216300	PvTH1	TATA-box	TATAA	262	5	-	Arabidopsis thaliana	core promoter element around -30 of transcription start
Phvul.006G216300	PvTH1	TATA-box	TATA	263	4	+	Arabidopsis thaliana	core promoter element around -30 of transcription start
Phvul.006G216300	PvTH1	TATA-box	ATATAA	292	6	+	Brassica oleracea	core promoter element around -30 of transcription start
Phvul.006G216300	PvTH1	TATA-box	TATA	293	4	+	Arabidopsis thaliana	core promoter element around -30 of transcription start
Phvul.006G216300	PvTH1	TATA-box	TATAAA	417	6	-	Helianthus annuus	core promoter element around -30 of transcription start
Phvul.006G216300	PvTH1	TATA-box	TATAA	418	5	-	Arabidopsis thaliana	core promoter element around -30 of transcription start
Phvul.006G216300	PvTH1	TATA-box	TATA	419	4	+	Arabidopsis thaliana	core promoter element around -30 of transcription start
Phvul.006G216300	PvTH1	TATA-box	ATATAA	432	6	+	Brassica oleracea	core promoter element around -30 of transcription start
Phvul.006G216300	PvTH1	TATA-box	TATA	433	4	+	Arabidopsis thaliana	core promoter element around -30 of transcription start
Phvul.006G216300	PvTH1	TATA-box	ATTATA	470	6	+	Brassica napus	core promoter element around -30 of transcription start
Phvul.006G216300	PvTH1	TATA-box	TATAA	471	5	-	Arabidopsis thaliana	core promoter element around -30 of transcription start
Phvul.006G216300	PvTH1	TATA-box	TATA	472	4	+	Arabidopsis thaliana	core promoter element around -30 of transcription start
Phvul.006G216300	PvTH1	TATA-box	ATATAT	484	6	+	Brassica napus	core promoter element around -30 of transcription start
Phvul.006G216300	PvTH1	TATA-box	TATA	485	4	+	Arabidopsis thaliana	core promoter element around -30 of transcription start
Phvul.006G216300	PvTH1	TATA-box	TATTTAAA	557	8	-	Arabidopsis thaliana	core promoter element around -30 of transcription start
Phvul.006G216300	PvTH1	TATA-box	TACATAAA	569	8	-	Oryza sativa	core promoter element around -30 of transcription start
Phvul.006G216300	PvTH1	TATA-box	ATATAT	577	6	+	Brassica napus	core promoter element around -30 of transcription start
Phvul.006G216300	PvTH1	TATA-box	TATA	578	4	+	Arabidopsis thaliana	core promoter element around -30 of transcription start
Phvul.006G216300	PvTH1	TATA-box	ATTATA	750	6	+	Brassica napus	core promoter element around -30 of transcription start
Phvul.006G216300	PvTH1	TATA-box	TATAA	751	5	-	Arabidopsis thaliana	core promoter element around -30 of transcription start
Phvul.006G216300	PvTH1	TATA-box	TATA	752	4	+	Arabidopsis thaliana	core promoter element around -30 of transcription start
Phvul.006G216300	PvTH1	TATA-box	TATA	799	4	+	Arabidopsis thaliana	core promoter element around -30 of transcription start
Phvul.006G216300	PvTH1	TATA-box	TATAAAT	813	7	-	Brassica juncea	core promoter element around -30 of transcription start
Phvul.006G216300	PvTH1	TATA-box	TATAAA	814	6	-	Helianthus annuus	core promoter element around -30 of transcription start
Phvul.006G216300	PvTH1	TATA-box	TATAA	815	5	-	Arabidopsis thaliana	core promoter element around -30 of transcription start
Phvul.006G216300	PvTH1	TATA-box	TATA	816	4	+	Arabidopsis thaliana	core promoter element around -30 of transcription start
Phvul.006G216300	PvTH1	TATA-box	ATATAA	823	6	+	Brassica oleracea	core promoter element around -30 of transcription start
Phvul.006G216300	PvTH1	TATA-box	TATA	824	4	+	Arabidopsis thaliana	core promoter element around -30 of transcription start
Phvul.006G216300	PvTH1	TATA-box	TATATTTATATTT	850	12	-	Avena sativa	core promoter element around -30 of transcription start
Phvul.006G216300	PvTH1	TATA-box	ATATAT	852	6	+	Brassica napus	core promoter element around -30 of transcription start
Phvul.006G216300	PvTH1	TATA-box	TATATA	853	6	+	Arabidopsis thaliana	core promoter element around -30 of transcription start
Phvul.006G216300	PvTH1	TATA-box	ATATAT	854	6	+	Brassica napus	core promoter element around -30 of transcription start
Phvul.006G216300	PvTH1	TATA-box	TATATA	855	6	+	Arabidopsis thaliana	core promoter element around -30 of transcription start
Phvul.006G216300	PvTH1	TATA-box	ATATAT	856	6	+	Brassica napus	core promoter element around -30 of transcription start
Phvul.006G216300	PvTH1	TATA-box	TATATA	857	6	+	Arabidopsis thaliana	core promoter element around -30 of transcription start
Phvul.006G216300	PvTH1	TATA-box	ATATAT	858	6	+	Brassica napus	core promoter element around -30 of transcription start
Phvul.006G216300	PvTH1	TATA-box	TATATA	859	6	+	Arabidopsis thaliana	core promoter element around -30 of transcription start
Phvul.006G216300	PvTH1	TATA-box	ATATAT	860	6	+	Brassica napus	core promoter element around -30 of transcription start
Phvul.006G216300	PvTH1	TATA-box	TATATA	861	6	+	Arabidopsis thaliana	core promoter element around -30 of transcription start
Phvul.006G216300	PvTH1	TATA-box	ATATAT	862	6	+	Brassica napus	core promoter element around -30 of transcription start
Phvul.006G216300	PvTH1	TATA-box	TATATA	863	6	+	Arabidopsis thaliana	core promoter element around -30 of transcription start
Phvul.006G216300	PvTH1	TATA-box	ATATAT	864	6	+	Brassica napus	core promoter element around -30 of transcription start
Phvul.006G216300	PvTH1	TATA-box	TATATA	865	6	+	Arabidopsis thaliana	core promoter element around -30 of transcription start
Phvul.006G216300	PvTH1	TATA-box	ATATAT	866	6	+	Brassica napus	core promoter element around -30 of transcription start
Phvul.006G216300	PvTH1	TATA-box	TATA	867	4	+	Arabidopsis thaliana	core promoter element around -30 of transcription start
Phvul.006G216300	PvTH1	TATA-box	TATA	915	4	+	Arabidopsis thaliana	core promoter element around -30 of transcription start
Phvul.006G216300	PvTH1	TATA-box	TATA	1399	4	+	Arabidopsis thaliana	core promoter element around -30 of transcription start
Phvul.006G216300	PvTH1	TATA-box	TATA	1419	4	+	Arabidopsis thaliana	core promoter element around -30 of transcription start
Phvul.006G216300	PvTH1	TATA-box	ATTATA	1524	6	+	Brassica napus	core promoter element around -30 of transcription start
Phvul.006G216300	PvTH1	TATA-box	TATATAA	1525	7	-	Arabidopsis thaliana	core promoter element around -30 of transcription start
Phvul.006G216300	PvTH1	TATA-box	TATATA	1526	6	+	Arabidopsis thaliana	core promoter element around -30 of transcription start
Phvul.006G216300	PvTH1	TATA-box	ATATAA	1527	6	+	Brassica oleracea	core promoter element around -30 of transcription start
Phvul.006G216300	PvTH1	TATA-box	TATA	1528	4	+	Arabidopsis thaliana	core promoter element around -30 of transcription start
Phvul.006G216300	PvTH1	TATA-box	ATTATA	1545	6	+	Brassica napus	core promoter element around -30 of transcription start
Phvul.006G216300	PvTH1	TATA-box	TATAA	1546	5	-	Arabidopsis thaliana	core promoter element around -30 of transcription start
Phvul.006G216300	PvTH1	TATA-box	TATA	1547	4	+	Arabidopsis thaliana	core promoter element around -30 of transcription start
Phvul.006G216300	PvTH1	TATA-box	TAAAGATT	1630	8	-	Arabidopsis thaliana	core promoter element around -30 of transcription start
Phvul.006G216300	PvTH1	TATA-box	taTATAAAtc	1643	9	-	Arabidopsis thaliana	core promoter element around -30 of transcription start
Phvul.006G216300	PvTH1	TATA-box	TATAAAT	1644	7	-	Brassica juncea	core promoter element around -30 of transcription start
Phvul.006G216300	PvTH1	TATA-box	TATAAA	1645	6	-	Helianthus annuus	core promoter element around -30 of transcription start
Phvul.006G216300	PvTH1	TATA-box	TATATAA	1646	7	-	Arabidopsis thaliana	core promoter element around -30 of transcription start
Phvul.006G216300	PvTH1	TATA-box	TATATA	1647	6	+	Arabidopsis thaliana	core promoter element around -30 of transcription start
Phvul.006G216300	PvTH1	TATA-box	ATATAA	1648	6	+	Brassica oleracea	core promoter element around -30 of transcription start
Phvul.006G216300	PvTH1	TATA-box	TATA	1649	4	+	Arabidopsis thaliana	core promoter element around -30 of transcription start
Phvul.006G216300	PvTH1	TATA-box	TATAAAT	1653	7	-	Brassica juncea	core promoter element around -30 of transcription start
Phvul.006G216300	PvTH1	TATA-box	TATAAA	1654	6	-	Helianthus annuus	core promoter element around -30 of transcription start
Phvul.006G216300	PvTH1	TATA-box	TATAA	1655	5	-	Arabidopsis thaliana	core promoter element around -30 of transcription start
Phvul.006G216300	PvTH1	TATA-box	TATA	1656	4	+	Arabidopsis thaliana	core promoter element around -30 of transcription start
Phvul.006G216300	PvTH1	TATA-box	ATTATA	1660	6	+	Brassica napus	core promoter element around -30 of transcription start
Phvul.006G216300	PvTH1	TATA-box	TATATAA	1661	7	-	Arabidopsis thaliana	core promoter element around -30 of transcription start
Phvul.006G216300	PvTH1	TATA-box	TATATA	1662	6	+	Arabidopsis thaliana	core promoter element around -30 of transcription start
Phvul.006G216300	PvTH1	TATA-box	ATATAA	1663	6	+	Brassica oleracea	core promoter element around -30 of transcription start
Phvul.006G216300	PvTH1	TATA-box	TATA	1664	4	+	Arabidopsis thaliana	core promoter element around -30 of transcription start
Phvul.006G216300	PvTH1	TATA-box	ATATAT	1668	6	+	Brassica napus	core promoter element around -30 of transcription start
Phvul.006G216300	PvTH1	TATA-box	TATATA	1669	6	+	Arabidopsis thaliana	core promoter element around -30 of transcription start
Phvul.006G216300	PvTH1	TATA-box	ATATAT	1670	6	+	Brassica napus	core promoter element around -30 of transcription start
Phvul.006G216300	PvTH1	TATA-box	TATA	1671	4	+	Arabidopsis thaliana	core promoter element around -30 of transcription start
Phvul.006G216300	PvTH1	TATA-box	ATTATA	1704	6	+	Brassica napus	core promoter element around -30 of transcription start
Phvul.006G216300	PvTH1	TATA-box	TATAA	1705	5	-	Arabidopsis thaliana	core promoter element around -30 of transcription start
Phvul.006G216300	PvTH1	TATA-box	TATA	1706	4	+	Arabidopsis thaliana	core promoter element around -30 of transcription start
Phvul.006G216300	PvTH1	TATA-box	TATA	1712	4	+	Arabidopsis thaliana	core promoter element around -30 of transcription start
Phvul.006G216300	PvTH1	TATA-box	ATTATA	1730	6	+	Brassica napus	core promoter element around -30 of transcription start
Phvul.006G216300	PvTH1	TATA-box	TATAA	1731	5	-	Arabidopsis thaliana	core promoter element around -30 of transcription start
Phvul.006G216300	PvTH1	TATA-box	TATA	1732	4	+	Arabidopsis thaliana	core promoter element around -30 of transcription start
Phvul.006G216300	PvTH1	TATA-box	TATA	1738	4	+	Arabidopsis thaliana	core promoter element around -30 of transcription start
Phvul.006G216300	PvTH1	TATA-box	TAAAGATT	1780	8	-	Arabidopsis thaliana	core promoter element around -30 of transcription start
Phvul.006G216300	PvTH1	TATA-box	taTATAAAtc	1790	9	-	Arabidopsis thaliana	core promoter element around -30 of transcription start
Phvul.006G216300	PvTH1	TATA-box	TATAAAT	1791	7	-	Brassica juncea	core promoter element around -30 of transcription start
Phvul.006G216300	PvTH1	TATA-box	TATAAA	1792	6	-	Helianthus annuus	core promoter element around -30 of transcription start
Phvul.006G216300	PvTH1	TATA-box	TATATAA	1793	7	-	Arabidopsis thaliana	core promoter element around -30 of transcription start
Phvul.006G216300	PvTH1	TATA-box	TATATA	1794	6	+	Arabidopsis thaliana	core promoter element around -30 of transcription start
Phvul.006G216300	PvTH1	TATA-box	ATATAA	1795	6	+	Brassica oleracea	core promoter element around -30 of transcription start
Phvul.006G216300	PvTH1	TATA-box	TATA	1796	4	+	Arabidopsis thaliana	core promoter element around -30 of transcription start
Phvul.006G216300	PvTH1	TATA-box	taTATAAAtc	1805	9	-	Arabidopsis thaliana	core promoter element around -30 of transcription start
Phvul.006G216300	PvTH1	TATA-box	TATAAAT	1806	7	-	Brassica juncea	core promoter element around -30 of transcription start
Phvul.006G216300	PvTH1	TATA-box	TATAAA	1807	6	-	Helianthus annuus	core promoter element around -30 of transcription start
Phvul.006G216300	PvTH1	TATA-box	TATATAA	1808	7	-	Arabidopsis thaliana	core promoter element around -30 of transcription start
Phvul.006G216300	PvTH1	TATA-box	TATATA	1809	6	+	Arabidopsis thaliana	core promoter element around -30 of transcription start
Phvul.006G216300	PvTH1	TATA-box	ATATAA	1810	6	+	Brassica oleracea	core promoter element around -30 of transcription start
Phvul.006G216300	PvTH1	TATA-box	TATA	1811	4	+	Arabidopsis thaliana	core promoter element around -30 of transcription start
Phvul.006G216300	PvTH1	TATA-box	ATATAT	1815	6	+	Brassica napus	core promoter element around -30 of transcription start
Phvul.006G216300	PvTH1	TATA-box	TATATA	1816	6	+	Arabidopsis thaliana	core promoter element around -30 of transcription start
Phvul.006G216300	PvTH1	TATA-box	TATA	1818	4	+	Arabidopsis thaliana	core promoter element around -30 of transcription start
Phvul.006G216300	PvTH1	TATA-box	TATA	1860	4	-	Arabidopsis thaliana	core promoter element around -30 of transcription start
Phvul.006G216300	PvTH1	TATA-box	ATTATA	1914	6	+	Brassica napus	core promoter element around -30 of transcription start
Phvul.006G216300	PvTH1	TATA-box	TATAA	1915	5	-	Arabidopsis thaliana	core promoter element around -30 of transcription start
Phvul.006G216300	PvTH1	TATA-box	TATA	1916	4	-	Arabidopsis thaliana	core promoter element around -30 of transcription start
Phvul.006G216300	PvTH1	TATA-box	TATACA	1920	6	-	Helianthus annuus	core promoter element around -30 of transcription start
Phvul.006G216300	PvTH1	TATA-box	TATA	1922	4	-	Arabidopsis thaliana	core promoter element around -30 of transcription start
Phvul.006G216300	PvTH1	TATA-box	ATATAT	1972	6	-	Brassica napus	core promoter element around -30 of transcription start
Phvul.006G216300	PvTH1	TATA-box	TATA	1973	4	-	Arabidopsis thaliana	core promoter element around -30 of transcription start
Phvul.006G216300	PvTH1	TATA-box	TATAA	1999	5	-	Arabidopsis thaliana	core promoter element around -30 of transcription start
Phvul.006G216300	PvTH1	TATA-box	TATA	2000	4	-	Arabidopsis thaliana	core promoter element around -30 of transcription start
Phvul.006G216300	PvTH1	sbp-CMA1c	CTTTATCTCTTCCA	1028	13	+	Arabidopsis thaliana	part of a light responsive element
Phvul.006G216300	PvTH1	TCA	TCATCTTCAT	437	9	-	Pisum sativum
Phvul.006G216300	PvTH1	AAGAA-motif	gGTAAAGAAA	1288	9	-	Avena sativa
Phvul.006G216300	PvTH1	MYB	CAACCA	1161	6	+	Arabidopsis thaliana
Phvul.006G216300	PvTH1	CGTCA-motif	CGTCA	338	5	-	Hordeum vulgare	cis-acting regulatory element involved in the MeJA-responsiveness
Phvul.006G216300	PvTH1	CGTCA-motif	CGTCA	809	5	+	Hordeum vulgare	cis-acting regulatory element involved in the MeJA-responsiveness
Phvul.006G216300	PvTH1	ERE	ATTTTAAA	833	8	+	Nicotiana glutinos
Phvul.006G216300	PvTH1	ERE	ATTTCATA	1176	8	+	Nicotiana glutinos
Phvul.006G216300	PvTH1	ERE	ATTTTAAA	1258	8	-	Nicotiana glutinos
Phvul.006G216300	PvTH1	ERE	ATTTTAAA	1695	8	+	Nicotiana glutinos
Phvul.006G216300	PvTH1	ABRE3a	TACGTG	327	6	-	Zea mays
Phvul.006G216300	PvTH1	MYC	CAATTG	1004	6	+	Arabidopsis thaliana
Phvul.006G216300	PvTH1	MYC	CATTTG	1439	6	+	Arabidopsis thaliana
Phvul.006G216300	PvTH1	TATA	TATAAAAT	1399	8	+	Arabidopsis thaliana
Phvul.006G216300	PvTH1	CAAT-box	CAAAT	85	5	+	Pisum sativum	common cis-acting element in promoter and enhancer regions
Phvul.006G216300	PvTH1	CAAT-box	CAAT	95	4	-	Nicotiana glutinosa
Phvul.006G216300	PvTH1	CAAT-box	CAAT	123	4	+	Nicotiana glutinosa
Phvul.006G216300	PvTH1	CAAT-box	CAAT	171	4	-	Nicotiana glutinosa
Phvul.006G216300	PvTH1	CAAT-box	CCAAT	208	5	-	Arabidopsis thaliana	common cis-acting element in promoter and enhancer regions
Phvul.006G216300	PvTH1	CAAT-box	CAAAT	221	5	-	Pisum sativum	common cis-acting element in promoter and enhancer regions
Phvul.006G216300	PvTH1	CAAT-box	CAAT	344	4	-	Nicotiana glutinosa
Phvul.006G216300	PvTH1	CAAT-box	CCAAT	397	5	+	Arabidopsis thaliana	common cis-acting element in promoter and enhancer regions
Phvul.006G216300	PvTH1	CAAT-box	CAAT	398	4	+	Nicotiana glutinosa
Phvul.006G216300	PvTH1	CAAT-box	CAAT	405	4	-	Nicotiana glutinosa
Phvul.006G216300	PvTH1	CAAT-box	CAAT	445	4	+	Nicotiana glutinosa
Phvul.006G216300	PvTH1	CAAT-box	CAAT	707	4	+	Nicotiana glutinosa
Phvul.006G216300	PvTH1	CAAT-box	CAAAT	795	5	+	Pisum sativum	common cis-acting element in promoter and enhancer regions
Phvul.006G216300	PvTH1	CAAT-box	CAAAT	940	5	-	Pisum sativum	common cis-acting element in promoter and enhancer regions
Phvul.006G216300	PvTH1	CAAT-box	CAAT	988	4	+	Nicotiana glutinosa
Phvul.006G216300	PvTH1	CAAT-box	CAAT	1004	4	+	Nicotiana glutinosa
Phvul.006G216300	PvTH1	CAAT-box	CAAT	1006	4	-	Nicotiana glutinosa
Phvul.006G216300	PvTH1	CAAT-box	CAAAT	1010	5	+	Pisum sativum	common cis-acting element in promoter and enhancer regions
Phvul.006G216300	PvTH1	CAAT-box	CAAAT	1076	5	+	Pisum sativum	common cis-acting element in promoter and enhancer regions
Phvul.006G216300	PvTH1	CAAT-box	CAAAT	1092	5	-	Pisum sativum	common cis-acting element in promoter and enhancer regions
Phvul.006G216300	PvTH1	CAAT-box	CAAT	1098	4	+	Nicotiana glutinosa
Phvul.006G216300	PvTH1	CAAT-box	CAAT	1105	4	+	Nicotiana glutinosa
Phvul.006G216300	PvTH1	CAAT-box	CAAT	1132	4	+	Nicotiana glutinosa
Phvul.006G216300	PvTH1	CAAT-box	CAAT	1174	4	+	Nicotiana glutinosa
Phvul.006G216300	PvTH1	CAAT-box	CAAT	1201	4	+	Nicotiana glutinosa
Phvul.006G216300	PvTH1	CAAT-box	CAAT	1220	4	+	Nicotiana glutinosa
Phvul.006G216300	PvTH1	CAAT-box	CAAT	1253	4	+	Nicotiana glutinosa
Phvul.006G216300	PvTH1	CAAT-box	CAAAT	1282	5	-	Pisum sativum	common cis-acting element in promoter and enhancer regions
Phvul.006G216300	PvTH1	CAAT-box	CAAT	1381	4	-	Nicotiana glutinosa
Phvul.006G216300	PvTH1	CAAT-box	CAAT	1388	4	-	Nicotiana glutinosa
Phvul.006G216300	PvTH1	CAAT-box	CAAAT	1405	5	-	Pisum sativum	common cis-acting element in promoter and enhancer regions
Phvul.006G216300	PvTH1	CAAT-box	CAAAT	1433	5	+	Pisum sativum	common cis-acting element in promoter and enhancer regions
Phvul.006G216300	PvTH1	CAAT-box	CAAAT	1440	5	-	Pisum sativum	common cis-acting element in promoter and enhancer regions
Phvul.006G216300	PvTH1	CAAT-box	CAAT	1457	4	+	Nicotiana glutinosa
Phvul.006G216300	PvTH1	CAAT-box	CAAT	1481	4	+	Nicotiana glutinosa
Phvul.006G216300	PvTH1	CAAT-box	CAAAT	1517	5	+	Pisum sativum	common cis-acting element in promoter and enhancer regions
Phvul.006G216300	PvTH1	CAAT-box	CAAT	1590	4	+	Nicotiana glutinosa
Phvul.006G216300	PvTH1	CAAT-box	CAAT	1637	4	-	Nicotiana glutinosa
Phvul.006G216300	PvTH1	CAAT-box	CAAT	1642	4	+	Nicotiana glutinosa
Phvul.006G216300	PvTH1	CAAT-box	CAAAT	1721	5	-	Pisum sativum	common cis-acting element in promoter and enhancer regions
Phvul.006G216300	PvTH1	CAAT-box	CAAT	1789	4	+	Nicotiana glutinosa
Phvul.006G216300	PvTH1	CAAT-box	CAAAT	1823	5	-	Pisum sativum	common cis-acting element in promoter and enhancer regions
Phvul.006G216300	PvTH1	CAAT-box	CAAT	1950	4	-	Nicotiana glutinosa
Phvul.006G216300	PvTH1	CAAT-box	CAAAT	1990	5	-	Pisum sativum	common cis-acting element in promoter and enhancer regions
Phvul.006G216300	PvTH1	AT~TATA-box	TATATA	853	6	+	Arabidopsis thaliana
Phvul.006G216300	PvTH1	AT~TATA-box	TATATA	855	6	+	Arabidopsis thaliana
Phvul.006G216300	PvTH1	AT~TATA-box	TATATA	857	6	+	Arabidopsis thaliana
Phvul.006G216300	PvTH1	AT~TATA-box	TATATA	859	6	+	Arabidopsis thaliana
Phvul.006G216300	PvTH1	AT~TATA-box	TATATA	861	6	+	Arabidopsis thaliana
Phvul.006G216300	PvTH1	AT~TATA-box	TATATA	863	6	+	Arabidopsis thaliana
Phvul.006G216300	PvTH1	AT~TATA-box	TATATA	865	6	+	Arabidopsis thaliana
Phvul.006G216300	PvTH1	AT~TATA-box	TATATA	1526	6	+	Arabidopsis thaliana
Phvul.006G216300	PvTH1	AT~TATA-box	TATATAAA	1645	8	-	Arabidopsis thaliana
Phvul.006G216300	PvTH1	AT~TATA-box	TATATA	1647	6	+	Arabidopsis thaliana
Phvul.006G216300	PvTH1	AT~TATA-box	TATATA	1662	6	+	Arabidopsis thaliana
Phvul.006G216300	PvTH1	AT~TATA-box	TATATA	1669	6	+	Arabidopsis thaliana
Phvul.006G216300	PvTH1	AT~TATA-box	TATATAAA	1792	8	-	Arabidopsis thaliana
Phvul.006G216300	PvTH1	AT~TATA-box	TATATA	1794	6	+	Arabidopsis thaliana
Phvul.006G216300	PvTH1	AT~TATA-box	TATATAAA	1807	8	-	Arabidopsis thaliana
Phvul.006G216300	PvTH1	AT~TATA-box	TATATA	1809	6	+	Arabidopsis thaliana
Phvul.006G216300	PvTH1	AT~TATA-box	TATATA	1816	6	+	Arabidopsis thaliana
Phvul.006G216300	PvTH1	ABRE4	CACGTA	327	6	+	Zea mays
Phvul.006G216300	PvTH1	Myb	TAACTG	55	6	+	Arabidopsis thaliana
Phvul.006G216300	PvTH1	Myb	TAACTG	1577	6	-	Arabidopsis thaliana
Phvul.006G216300	PvTH1	G-box	TAACACGTAG	324	9	+	Brassica oleracea	cis-acting regulatory element involved in light responsiveness
Phvul.006G216300	PvTH1	G-box	TACGTG	327	6	-	Arabidopsis thaliana	cis-acting regulatory element involved in light responsiveness
Phvul.006G216300	PvTH1	W box	TTGACC	345	6	+	Arabidopsis thaliana
Phvul.006G216300	PvTH1	W box	TTGACC	1109	6	-	Arabidopsis thaliana
Phvul.006G216300	PvTH1	TGA-element	AACGAC	1193	6	+	Brassica oleracea	auxin-responsive element
Phvul.006G216300	PvTH1	as-1	TGACG	338	5	+	Arabidopsis thaliana
Phvul.006G216300	PvTH1	as-1	TGACG	809	5	-	Arabidopsis thaliana
Phvul.006G216300	PvTH1	AT-rich element	ATAGAAATCAA	33	10	+	Glycine max	binding site of AT-rich DNA binding protein (ATBP-1)
Phvul.006G216300	PvTH1	LAMP-element	CTTTATCA	1783	8	+	Pisum sativum	part of a light responsive element
Phvul.006G216300	PvTH1	ABRE	ACGTG	327	5	-	Arabidopsis thaliana	cis-acting element involved in the abscisic acid responsiveness
Phvul.006G216300	PvTH1	Box 4	ATTAAT	513	6	+	Petroselinum crispum	part of a conserved DNA module involved in light responsiveness
Phvul.006G216300	PvTH1	Box 4	ATTAAT	552	6	+	Petroselinum crispum	part of a conserved DNA module involved in light responsiveness
Phvul.006G216300	PvTH1	Box 4	ATTAAT	581	6	+	Petroselinum crispum	part of a conserved DNA module involved in light responsiveness
Phvul.006G216300	PvTH1	Box 4	ATTAAT	870	6	+	Petroselinum crispum	part of a conserved DNA module involved in light responsiveness
Phvul.006G216300	PvTH1	Box 4	ATTAAT	1019	6	+	Petroselinum crispum	part of a conserved DNA module involved in light responsiveness
Phvul.006G216300	PvTH1	Box 4	ATTAAT	1981	6	-	Petroselinum crispum	part of a conserved DNA module involved in light responsiveness
Phvul.006G216300	PvTH1	3-AF3 binding site	CACTATCTAAC	1953	10	-	Pisum sativum	part of a conserved DNA module array (CMA3)
Phvul.007G052900	PvTHI1-1	TC-rich repeats	GTTTTCTTAC	194	9	+	Nicotiana tabacum	cis-acting element involved in defense and stress responsiveness
Phvul.007G052900	PvTHI1-1	CAAT-box	CAAT	82	4	+	Nicotiana glutinosa
Phvul.007G052900	PvTHI1-1	CAAT-box	CAAT	86	4	-	Nicotiana glutinosa
Phvul.007G052900	PvTHI1-1	CAAT-box	CAAAT	121	5	+	Pisum sativum	common cis-acting element in promoter and enhancer regions
Phvul.007G052900	PvTHI1-1	CAAT-box	CAAT	141	4	+	Nicotiana glutinosa
Phvul.007G052900	PvTHI1-1	CAAT-box	CAAAT	242	5	+	Pisum sativum	common cis-acting element in promoter and enhancer regions
Phvul.007G052900	PvTHI1-1	CAAT-box	CAAT	260	4	+	Nicotiana glutinosa
Phvul.007G052900	PvTHI1-1	CAAT-box	CAAAT	289	5	-	Pisum sativum	common cis-acting element in promoter and enhancer regions
Phvul.007G052900	PvTHI1-1	CAAT-box	CAAT	300	4	+	Nicotiana glutinosa
Phvul.007G052900	PvTHI1-1	CAAT-box	CAAAT	411	5	-	Pisum sativum	common cis-acting element in promoter and enhancer regions
Phvul.007G052900	PvTHI1-1	CAAT-box	CAAAT	448	5	-	Pisum sativum	common cis-acting element in promoter and enhancer regions
Phvul.007G052900	PvTHI1-1	CAAT-box	CAAAT	505	5	-	Pisum sativum	common cis-acting element in promoter and enhancer regions
Phvul.007G052900	PvTHI1-1	CAAT-box	CAAAT	546	5	-	Pisum sativum	common cis-acting element in promoter and enhancer regions
Phvul.007G052900	PvTHI1-1	CAAT-box	CAAAT	559	5	+	Pisum sativum	common cis-acting element in promoter and enhancer regions
Phvul.007G052900	PvTHI1-1	CAAT-box	CAAT	653	4	+	Nicotiana glutinosa
Phvul.007G052900	PvTHI1-1	CAAT-box	CAAT	773	4	-	Nicotiana glutinosa
Phvul.007G052900	PvTHI1-1	CAAT-box	CAAT	794	4	-	Nicotiana glutinosa
Phvul.007G052900	PvTHI1-1	CAAT-box	CAAT	850	4	-	Nicotiana glutinosa
Phvul.007G052900	PvTHI1-1	CAAT-box	CAAT	903	4	-	Nicotiana glutinosa
Phvul.007G052900	PvTHI1-1	CAAT-box	CAAT	987	4	-	Nicotiana glutinosa
Phvul.007G052900	PvTHI1-1	CAAT-box	CAAT	1082	4	-	Nicotiana glutinosa
Phvul.007G052900	PvTHI1-1	CAAT-box	CCAAT	1159	5	-	Arabidopsis thaliana	common cis-acting element in promoter and enhancer regions
Phvul.007G052900	PvTHI1-1	CAAT-box	TGCCAAC	1191	7	-	Petunia hybrida	common cis-acting element in promoter and enhancer regions
Phvul.007G052900	PvTHI1-1	CAAT-box	CAAT	1380	4	+	Nicotiana glutinosa
Phvul.007G052900	PvTHI1-1	CAAT-box	CAAT	1489	4	-	Nicotiana glutinosa
Phvul.007G052900	PvTHI1-1	CAAT-box	CAAAT	1514	5	-	Pisum sativum	common cis-acting element in promoter and enhancer regions
Phvul.007G052900	PvTHI1-1	CAAT-box	CAAAT	1622	5	-	Pisum sativum	common cis-acting element in promoter and enhancer regions
Phvul.007G052900	PvTHI1-1	CAAT-box	CAAAT	1659	5	+	Pisum sativum	common cis-acting element in promoter and enhancer regions
Phvul.007G052900	PvTHI1-1	CAAT-box	CAAAT	1774	5	+	Pisum sativum	common cis-acting element in promoter and enhancer regions
Phvul.007G052900	PvTHI1-1	CAAT-box	CAAAT	1797	5	+	Pisum sativum	common cis-acting element in promoter and enhancer regions
Phvul.007G052900	PvTHI1-1	LTR	CCGAAA	398	6	-	Hordeum vulgare	cis-acting element involved in low-temperature responsiveness
Phvul.007G052900	PvTHI1-1	ABRE3a	TACGTG	34	6	+	Zea mays
Phvul.007G052900	PvTHI1-1	MYC	CATTTG	410	6	+	Arabidopsis thaliana
Phvul.007G052900	PvTHI1-1	MYC	CATTTG	447	6	+	Arabidopsis thaliana
Phvul.007G052900	PvTHI1-1	MYC	CATTTG	504	6	+	Arabidopsis thaliana
Phvul.007G052900	PvTHI1-1	MYC	CATTTG	1774	6	-	Arabidopsis thaliana
Phvul.007G052900	PvTHI1-1	TATA	TATAAAAT	43	8	-	Arabidopsis thaliana
Phvul.007G052900	PvTHI1-1	TATA	TATAAAAT	143	8	-	Arabidopsis thaliana
Phvul.007G052900	PvTHI1-1	TATA	TATAAAAT	854	8	-	Arabidopsis thaliana
Phvul.007G052900	PvTHI1-1	ERE	ATTTCATA	177	8	-	Nicotiana glutinos
Phvul.007G052900	PvTHI1-1	AuxRR-core	GGTCCAT	402	7	+	Nicotiana tabacum	cis-acting regulatory element involved in auxin responsiveness
Phvul.007G052900	PvTHI1-1	AuxRR-core	GGTCCAT	439	7	+	Nicotiana tabacum	cis-acting regulatory element involved in auxin responsiveness
Phvul.007G052900	PvTHI1-1	AuxRR-core	GGTCCAT	1179	7	-	Nicotiana tabacum	cis-acting regulatory element involved in auxin responsiveness
Phvul.007G052900	PvTHI1-1	CGTCA-motif	CGTCA	796	5	-	Hordeum vulgare	cis-acting regulatory element involved in the MeJA-responsiveness
Phvul.007G052900	PvTHI1-1	MYB	CAACCA	689	6	+	Arabidopsis thaliana
Phvul.007G052900	PvTHI1-1	MYB	TAACCA	943	6	-	Arabidopsis thaliana
Phvul.007G052900	PvTHI1-1	MYB	CAACCA	1077	6	+	Arabidopsis thaliana
Phvul.007G052900	PvTHI1-1	MYB	CAACCA	1313	6	+	Arabidopsis thaliana
Phvul.007G052900	PvTHI1-1	MYB	CAACCA	1750	6	+	Arabidopsis thaliana
Phvul.007G052900	PvTHI1-1	TCT-motif	TCTTAC	198	6	+	Arabidopsis thaliana	part of a light responsive element
Phvul.007G052900	PvTHI1-1	TCT-motif	TCTTAC	265	6	+	Arabidopsis thaliana	part of a light responsive element
Phvul.007G052900	PvTHI1-1	AAGAA-motif	GAAAGAA	431	7	-	Avena sativa
Phvul.007G052900	PvTHI1-1	AAGAA-motif	GAAAGAA	1265	7	-	Avena sativa
Phvul.007G052900	PvTHI1-1	AAGAA-motif	gGTAAAGAAA	1739	9	+	Avena sativa
Phvul.007G052900	PvTHI1-1	ARE	AAACCA	1674	6	-	Zea mays	cis-acting regulatory element essential for the anaerobic induction
Phvul.007G052900	PvTHI1-1	ARE	AAACCA	1720	6	+	Zea mays	cis-acting regulatory element essential for the anaerobic induction
Phvul.007G052900	PvTHI1-1	ARE	AAACCA	1824	6	+	Zea mays	cis-acting regulatory element essential for the anaerobic induction
Phvul.007G052900	PvTHI1-1	ARE	AAACCA	1907	6	-	Zea mays	cis-acting regulatory element essential for the anaerobic induction
Phvul.007G052900	PvTHI1-1	TCA	TCATCTTCAT	731	9	-	Pisum sativum
Phvul.007G052900	PvTHI1-1	TATA-box	TATAAAA	44	7	-	Pisum sativum	core promoter element around -30 of transcription start
Phvul.007G052900	PvTHI1-1	TATA-box	TATAAA	45	6	-	Helianthus annuus	core promoter element around -30 of transcription start
Phvul.007G052900	PvTHI1-1	TATA-box	TATAA	46	5	-	Arabidopsis thaliana	core promoter element around -30 of transcription start
Phvul.007G052900	PvTHI1-1	TATA-box	TATA	47	4	+	Arabidopsis thaliana	core promoter element around -30 of transcription start
Phvul.007G052900	PvTHI1-1	TATA-box	ATATAT	70	6	+	Brassica napus	core promoter element around -30 of transcription start
Phvul.007G052900	PvTHI1-1	TATA-box	TATA	71	4	+	Arabidopsis thaliana	core promoter element around -30 of transcription start
Phvul.007G052900	PvTHI1-1	TATA-box	TACAAAA	95	7	+	Oryza sativa	core promoter element around -30 of transcription start
Phvul.007G052900	PvTHI1-1	TATA-box	TATAAAT	128	7	-	Brassica juncea	core promoter element around -30 of transcription start
Phvul.007G052900	PvTHI1-1	TATA-box	TATAAA	129	6	-	Helianthus annuus	core promoter element around -30 of transcription start
Phvul.007G052900	PvTHI1-1	TATA-box	TATAA	130	5	-	Arabidopsis thaliana	core promoter element around -30 of transcription start
Phvul.007G052900	PvTHI1-1	TATA-box	TATA	131	4	+	Arabidopsis thaliana	core promoter element around -30 of transcription start
Phvul.007G052900	PvTHI1-1	TATA-box	TATAAAA	144	7	-	Pisum sativum	core promoter element around -30 of transcription start
Phvul.007G052900	PvTHI1-1	TATA-box	TATAAA	145	6	-	Helianthus annuus	core promoter element around -30 of transcription start
Phvul.007G052900	PvTHI1-1	TATA-box	TATAA	146	5	-	Arabidopsis thaliana	core promoter element around -30 of transcription start
Phvul.007G052900	PvTHI1-1	TATA-box	TATA	147	4	+	Arabidopsis thaliana	core promoter element around -30 of transcription start
Phvul.007G052900	PvTHI1-1	TATA-box	TATAAAT	151	7	-	Brassica juncea	core promoter element around -30 of transcription start
Phvul.007G052900	PvTHI1-1	TATA-box	TATAAA	152	6	-	Helianthus annuus	core promoter element around -30 of transcription start
Phvul.007G052900	PvTHI1-1	TATA-box	TATAA	153	5	-	Arabidopsis thaliana	core promoter element around -30 of transcription start
Phvul.007G052900	PvTHI1-1	TATA-box	TATA	154	4	+	Arabidopsis thaliana	core promoter element around -30 of transcription start
Phvul.007G052900	PvTHI1-1	TATA-box	TATAAATA	165	8	-	Daucus carota	core promoter element around -30 of transcription start
Phvul.007G052900	PvTHI1-1	TATA-box	TATAAAT	166	7	-	Brassica juncea	core promoter element around -30 of transcription start
Phvul.007G052900	PvTHI1-1	TATA-box	TATAAA	167	6	-	Helianthus annuus	core promoter element around -30 of transcription start
Phvul.007G052900	PvTHI1-1	TATA-box	TATAA	168	5	-	Arabidopsis thaliana	core promoter element around -30 of transcription start
Phvul.007G052900	PvTHI1-1	TATA-box	TATA	169	4	+	Arabidopsis thaliana	core promoter element around -30 of transcription start
Phvul.007G052900	PvTHI1-1	TATA-box	TATAA	174	5	-	Arabidopsis thaliana	core promoter element around -30 of transcription start
Phvul.007G052900	PvTHI1-1	TATA-box	TATA	175	4	+	Arabidopsis thaliana	core promoter element around -30 of transcription start
Phvul.007G052900	PvTHI1-1	TATA-box	ATATAT	190	6	+	Brassica napus	core promoter element around -30 of transcription start
Phvul.007G052900	PvTHI1-1	TATA-box	TATA	191	4	+	Arabidopsis thaliana	core promoter element around -30 of transcription start
Phvul.007G052900	PvTHI1-1	TATA-box	TATACA	221	6	-	Helianthus annuus	core promoter element around -30 of transcription start
Phvul.007G052900	PvTHI1-1	TATA-box	TATA	223	4	+	Arabidopsis thaliana	core promoter element around -30 of transcription start
Phvul.007G052900	PvTHI1-1	TATA-box	TATATA	230	6	+	Arabidopsis thaliana	core promoter element around -30 of transcription start
Phvul.007G052900	PvTHI1-1	TATA-box	ATATAT	231	6	+	Brassica napus	core promoter element around -30 of transcription start
Phvul.007G052900	PvTHI1-1	TATA-box	TATA	232	4	+	Arabidopsis thaliana	core promoter element around -30 of transcription start
Phvul.007G052900	PvTHI1-1	TATA-box	TATAA	273	5	-	Arabidopsis thaliana	core promoter element around -30 of transcription start
Phvul.007G052900	PvTHI1-1	TATA-box	TATA	274	4	+	Arabidopsis thaliana	core promoter element around -30 of transcription start
Phvul.007G052900	PvTHI1-1	TATA-box	TATTTAAA	323	8	-	Arabidopsis thaliana	core promoter element around -30 of transcription start
Phvul.007G052900	PvTHI1-1	TATA-box	TATTTAAA	355	8	+	Arabidopsis thaliana	core promoter element around -30 of transcription start
Phvul.007G052900	PvTHI1-1	TATA-box	TATTTAAA	357	8	-	Arabidopsis thaliana	core promoter element around -30 of transcription start
Phvul.007G052900	PvTHI1-1	TATA-box	TATAA	498	5	-	Arabidopsis thaliana	core promoter element around -30 of transcription start
Phvul.007G052900	PvTHI1-1	TATA-box	TATA	499	4	+	Arabidopsis thaliana	core promoter element around -30 of transcription start
Phvul.007G052900	PvTHI1-1	TATA-box	TATAAA	526	6	-	Helianthus annuus	core promoter element around -30 of transcription start
Phvul.007G052900	PvTHI1-1	TATA-box	TATAA	527	5	-	Arabidopsis thaliana	core promoter element around -30 of transcription start
Phvul.007G052900	PvTHI1-1	TATA-box	TATA	528	4	+	Arabidopsis thaliana	core promoter element around -30 of transcription start
Phvul.007G052900	PvTHI1-1	TATA-box	TATAA	542	5	-	Arabidopsis thaliana	core promoter element around -30 of transcription start
Phvul.007G052900	PvTHI1-1	TATA-box	TATA	543	4	+	Arabidopsis thaliana	core promoter element around -30 of transcription start
Phvul.007G052900	PvTHI1-1	TATA-box	TACAAAA	580	7	-	Oryza sativa	core promoter element around -30 of transcription start
Phvul.007G052900	PvTHI1-1	TATA-box	ATATAT	818	6	+	Brassica napus	core promoter element around -30 of transcription start
Phvul.007G052900	PvTHI1-1	TATA-box	TATATA	819	6	+	Arabidopsis thaliana	core promoter element around -30 of transcription start
Phvul.007G052900	PvTHI1-1	TATA-box	ATATAA	820	6	+	Brassica oleracea	core promoter element around -30 of transcription start
Phvul.007G052900	PvTHI1-1	TATA-box	TATA	821	4	+	Arabidopsis thaliana	core promoter element around -30 of transcription start
Phvul.007G052900	PvTHI1-1	TATA-box	TATAAA	843	6	-	Helianthus annuus	core promoter element around -30 of transcription start
Phvul.007G052900	PvTHI1-1	TATA-box	TATAA	844	5	-	Arabidopsis thaliana	core promoter element around -30 of transcription start
Phvul.007G052900	PvTHI1-1	TATA-box	TATA	845	4	+	Arabidopsis thaliana	core promoter element around -30 of transcription start
Phvul.007G052900	PvTHI1-1	TATA-box	TATAAAA	855	7	-	Pisum sativum	core promoter element around -30 of transcription start
Phvul.007G052900	PvTHI1-1	TATA-box	TATAAA	856	6	-	Helianthus annuus	core promoter element around -30 of transcription start
Phvul.007G052900	PvTHI1-1	TATA-box	TATAA	857	5	-	Arabidopsis thaliana	core promoter element around -30 of transcription start
Phvul.007G052900	PvTHI1-1	TATA-box	TATA	858	4	+	Arabidopsis thaliana	core promoter element around -30 of transcription start
Phvul.007G052900	PvTHI1-1	TATA-box	TATAAAT	917	7	-	Brassica juncea	core promoter element around -30 of transcription start
Phvul.007G052900	PvTHI1-1	TATA-box	TATAAA	918	6	-	Helianthus annuus	core promoter element around -30 of transcription start
Phvul.007G052900	PvTHI1-1	TATA-box	TATAA	919	5	-	Arabidopsis thaliana	core promoter element around -30 of transcription start
Phvul.007G052900	PvTHI1-1	TATA-box	TATA	920	4	+	Arabidopsis thaliana	core promoter element around -30 of transcription start
Phvul.007G052900	PvTHI1-1	TATA-box	TATAAATA	927	8	-	Daucus carota	core promoter element around -30 of transcription start
Phvul.007G052900	PvTHI1-1	TATA-box	TATAAAT	928	7	-	Brassica juncea	core promoter element around -30 of transcription start
Phvul.007G052900	PvTHI1-1	TATA-box	TATAAA	929	6	-	Helianthus annuus	core promoter element around -30 of transcription start
Phvul.007G052900	PvTHI1-1	TATA-box	TATAA	930	5	-	Arabidopsis thaliana	core promoter element around -30 of transcription start
Phvul.007G052900	PvTHI1-1	TATA-box	TATA	931	4	+	Arabidopsis thaliana	core promoter element around -30 of transcription start
Phvul.007G052900	PvTHI1-1	TATA-box	TATAAAA	955	7	-	Pisum sativum	core promoter element around -30 of transcription start
Phvul.007G052900	PvTHI1-1	TATA-box	TATAAA	956	6	-	Helianthus annuus	core promoter element around -30 of transcription start
Phvul.007G052900	PvTHI1-1	TATA-box	TATAA	957	5	-	Arabidopsis thaliana	core promoter element around -30 of transcription start
Phvul.007G052900	PvTHI1-1	TATA-box	TATA	958	4	+	Arabidopsis thaliana	core promoter element around -30 of transcription start
Phvul.007G052900	PvTHI1-1	TATA-box	ATTATA	961	6	+	Brassica napus	core promoter element around -30 of transcription start
Phvul.007G052900	PvTHI1-1	TATA-box	TATATAA	962	7	-	Arabidopsis thaliana	core promoter element around -30 of transcription start
Phvul.007G052900	PvTHI1-1	TATA-box	TATATA	963	6	+	Arabidopsis thaliana	core promoter element around -30 of transcription start
Phvul.007G052900	PvTHI1-1	TATA-box	ATATAT	964	6	+	Brassica napus	core promoter element around -30 of transcription start
Phvul.007G052900	PvTHI1-1	TATA-box	TATATA	965	6	+	Arabidopsis thaliana	core promoter element around -30 of transcription start
Phvul.007G052900	PvTHI1-1	TATA-box	ATATAA	966	6	+	Brassica oleracea	core promoter element around -30 of transcription start
Phvul.007G052900	PvTHI1-1	TATA-box	TATA	967	4	+	Arabidopsis thaliana	core promoter element around -30 of transcription start
Phvul.007G052900	PvTHI1-1	TATA-box	TATAA	993	5	-	Arabidopsis thaliana	core promoter element around -30 of transcription start
Phvul.007G052900	PvTHI1-1	TATA-box	TATA	994	4	+	Arabidopsis thaliana	core promoter element around -30 of transcription start
Phvul.007G052900	PvTHI1-1	TATA-box	TATA	1045	4	+	Arabidopsis thaliana	core promoter element around -30 of transcription start
Phvul.007G052900	PvTHI1-1	TATA-box	ATATAA	1362	6	+	Brassica oleracea	core promoter element around -30 of transcription start
Phvul.007G052900	PvTHI1-1	TATA-box	TATA	1363	4	+	Arabidopsis thaliana	core promoter element around -30 of transcription start
Phvul.007G052900	PvTHI1-1	TATA-box	TATAAGAA	1429	8	-	Zea mays	core promoter element around -30 of transcription start
Phvul.007G052900	PvTHI1-1	TATA-box	TATAA	1432	5	-	Arabidopsis thaliana	core promoter element around -30 of transcription start
Phvul.007G052900	PvTHI1-1	TATA-box	TATA	1433	4	+	Arabidopsis thaliana	core promoter element around -30 of transcription start
Phvul.007G052900	PvTHI1-1	TATA-box	TATA	1476	4	+	Arabidopsis thaliana	core promoter element around -30 of transcription start
Phvul.007G052900	PvTHI1-1	TATA-box	ATATAT	1521	6	+	Brassica napus	core promoter element around -30 of transcription start
Phvul.007G052900	PvTHI1-1	TATA-box	TATA	1522	4	+	Arabidopsis thaliana	core promoter element around -30 of transcription start
Phvul.007G052900	PvTHI1-1	TATA-box	TATAAA	1915	6	-	Helianthus annuus	core promoter element around -30 of transcription start
Phvul.007G052900	PvTHI1-1	TATA-box	TATAA	1916	5	-	Arabidopsis thaliana	core promoter element around -30 of transcription start
Phvul.007G052900	PvTHI1-1	TATA-box	TATA	1917	4	-	Arabidopsis thaliana	core promoter element around -30 of transcription start
Phvul.007G052900	PvTHI1-1	TGACG-motif	TGACG	796	5	+	Hordeum vulgare	cis-acting regulatory element involved in the MeJA-responsiveness
Phvul.007G052900	PvTHI1-1	MBSI	aaaAaaC(G/C)GTTA	1455	11	+	Petunia hybrida	MYB binding site involved in flavonoid biosynthetic genes regulation
Phvul.007G052900	PvTHI1-1	GATA-motif	AAGGATAAGG	271	9	-	Solanum tuberosum	part of a light responsive element
Phvul.007G052900	PvTHI1-1	GT1-motif	GGTTAA	944	6	+	Arabidopsis thaliana	light responsive element
Phvul.007G052900	PvTHI1-1	TATC-box	TATCCCA	1769	7	+	Oryza sativa	cis-acting element involved in gibberellin-responsiveness
Phvul.007G052900	PvTHI1-1	Box 4	ATTAAT	285	6	+	Petroselinum crispum	part of a conserved DNA module involved in light responsiveness
Phvul.007G052900	PvTHI1-1	Box 4	ATTAAT	1093	6	+	Petroselinum crispum	part of a conserved DNA module involved in light responsiveness
Phvul.007G052900	PvTHI1-1	ABRE	ACGTG	35	5	+	Arabidopsis thaliana	cis-acting element involved in the abscisic acid responsiveness
Phvul.007G052900	PvTHI1-1	TCCC-motif	TCTCCCT	1983	7	+	Spinacia oleracea	part of a light responsive element
Phvul.007G052900	PvTHI1-1	MYB-like sequence	TAACCA	943	6	-	Arabidopsis thaliana
Phvul.007G052900	PvTHI1-1	AT-rich element	ATAGAAATCAA	1742	10	+	Glycine max	binding site of AT-rich DNA binding protein (ATBP-1)
Phvul.007G052900	PvTHI1-1	as-1	TGACG	796	5	+	Arabidopsis thaliana
Phvul.007G052900	PvTHI1-1	G-box	TAACACGTAG	33	9	-	Brassica oleracea	cis-acting regulatory element involved in light responsiveness
Phvul.007G052900	PvTHI1-1	G-box	TACGTG	34	6	+	Arabidopsis thaliana	cis-acting regulatory element involved in light responsiveness
Phvul.007G052900	PvTHI1-1	AT~TATA-box	TATATA	230	6	+	Arabidopsis thaliana
Phvul.007G052900	PvTHI1-1	AT~TATA-box	TATATA	819	6	+	Arabidopsis thaliana
Phvul.007G052900	PvTHI1-1	AT~TATA-box	TATATA	963	6	+	Arabidopsis thaliana
Phvul.007G052900	PvTHI1-1	AT~TATA-box	TATATA	965	6	+	Arabidopsis thaliana
Phvul.007G052900	PvTHI1-1	ABRE4	CACGTA	34	6	-	Zea mays
Phvul.011G139100	PvTHI1-2	ERE	ATTTTAAA	339	8	+	Nicotiana glutinos
Phvul.011G139100	PvTHI1-2	ERE	ATTTTAAA	1592	8	-	Nicotiana glutinos
Phvul.011G139100	PvTHI1-2	TCT-motif	TCTTAC	697	6	+	Arabidopsis thaliana	part of a light responsive element
Phvul.011G139100	PvTHI1-2	MYB	CAACAG	170	6	+	Arabidopsis thaliana
Phvul.011G139100	PvTHI1-2	MYB	CAACCA	1799	6	+	Arabidopsis thaliana
Phvul.011G139100	PvTHI1-2	CAAT-box	CAAAT	69	5	-	Pisum sativum	common cis-acting element in promoter and enhancer regions
Phvul.011G139100	PvTHI1-2	CAAT-box	CAAAT	80	5	-	Pisum sativum	common cis-acting element in promoter and enhancer regions
Phvul.011G139100	PvTHI1-2	CAAT-box	CAAT	258	4	+	Nicotiana glutinosa
Phvul.011G139100	PvTHI1-2	CAAT-box	CAAAT	463	5	+	Pisum sativum	common cis-acting element in promoter and enhancer regions
Phvul.011G139100	PvTHI1-2	CAAT-box	CAAT	471	4	-	Nicotiana glutinosa
Phvul.011G139100	PvTHI1-2	CAAT-box	CCAAT	512	5	-	Arabidopsis thaliana	common cis-acting element in promoter and enhancer regions
Phvul.011G139100	PvTHI1-2	CAAT-box	CAAT	529	4	+	Nicotiana glutinosa
Phvul.011G139100	PvTHI1-2	CAAT-box	CAAAT	595	5	-	Pisum sativum	common cis-acting element in promoter and enhancer regions
Phvul.011G139100	PvTHI1-2	CAAT-box	CAAT	702	4	+	Nicotiana glutinosa
Phvul.011G139100	PvTHI1-2	CAAT-box	CAAAT	779	5	+	Pisum sativum	common cis-acting element in promoter and enhancer regions
Phvul.011G139100	PvTHI1-2	CAAT-box	CAAAT	795	5	+	Pisum sativum	common cis-acting element in promoter and enhancer regions
Phvul.011G139100	PvTHI1-2	CAAT-box	CAAAT	804	5	-	Pisum sativum	common cis-acting element in promoter and enhancer regions
Phvul.011G139100	PvTHI1-2	CAAT-box	CAAAT	841	5	-	Pisum sativum	common cis-acting element in promoter and enhancer regions
Phvul.011G139100	PvTHI1-2	CAAT-box	CAAT	861	4	+	Nicotiana glutinosa
Phvul.011G139100	PvTHI1-2	CAAT-box	CAAT	1145	4	-	Nicotiana glutinosa
Phvul.011G139100	PvTHI1-2	CAAT-box	CAAAT	1152	5	-	Pisum sativum	common cis-acting element in promoter and enhancer regions
Phvul.011G139100	PvTHI1-2	CAAT-box	CAAT	1280	4	+	Nicotiana glutinosa
Phvul.011G139100	PvTHI1-2	CAAT-box	CAAAT	1373	5	-	Pisum sativum	common cis-acting element in promoter and enhancer regions
Phvul.011G139100	PvTHI1-2	CAAT-box	CAAT	1426	4	+	Nicotiana glutinosa
Phvul.011G139100	PvTHI1-2	CAAT-box	CAAAT	1537	5	+	Pisum sativum	common cis-acting element in promoter and enhancer regions
Phvul.011G139100	PvTHI1-2	CAAT-box	CAAT	1781	4	-	Nicotiana glutinosa
Phvul.011G139100	PvTHI1-2	CAAT-box	CAAAT	1823	5	+	Pisum sativum	common cis-acting element in promoter and enhancer regions
Phvul.011G139100	PvTHI1-2	CAAT-box	CAAT	1845	4	-	Nicotiana glutinosa
Phvul.011G139100	PvTHI1-2	CAAT-box	CAAAT	1905	5	+	Pisum sativum	common cis-acting element in promoter and enhancer regions
Phvul.011G139100	PvTHI1-2	CAAT-box	CAAT	1958	4	+	Nicotiana glutinosa
Phvul.011G139100	PvTHI1-2	TATA	TATAAAAT	847	8	+	Arabidopsis thaliana
Phvul.011G139100	PvTHI1-2	TATA	TATAAAAT	1690	8	+	Arabidopsis thaliana
Phvul.011G139100	PvTHI1-2	MYC	CATTTG	795	6	-	Arabidopsis thaliana
Phvul.011G139100	PvTHI1-2	AT1-motif	AATTATTTTTTATT	1189	13	+	Solanum tuberosum	part of a light responsive module
Phvul.011G139100	PvTHI1-2	TATA-box	TACAAAA	22	7	-	Oryza sativa	core promoter element around -30 of transcription start
Phvul.011G139100	PvTHI1-2	TATA-box	TATATA	31	6	+	Arabidopsis thaliana	core promoter element around -30 of transcription start
Phvul.011G139100	PvTHI1-2	TATA-box	ATATAT	32	6	+	Brassica napus	core promoter element around -30 of transcription start
Phvul.011G139100	PvTHI1-2	TATA-box	TATA	33	4	+	Arabidopsis thaliana	core promoter element around -30 of transcription start
Phvul.011G139100	PvTHI1-2	TATA-box	TATAAAA	45	7	-	Pisum sativum	core promoter element around -30 of transcription start
Phvul.011G139100	PvTHI1-2	TATA-box	TATAAA	46	6	-	Helianthus annuus	core promoter element around -30 of transcription start
Phvul.011G139100	PvTHI1-2	TATA-box	TATAA	47	5	-	Arabidopsis thaliana	core promoter element around -30 of transcription start
Phvul.011G139100	PvTHI1-2	TATA-box	TATA	48	4	+	Arabidopsis thaliana	core promoter element around -30 of transcription start
Phvul.011G139100	PvTHI1-2	TATA-box	ATATAA	142	6	+	Brassica oleracea	core promoter element around -30 of transcription start
Phvul.011G139100	PvTHI1-2	TATA-box	TATA	143	4	+	Arabidopsis thaliana	core promoter element around -30 of transcription start
Phvul.011G139100	PvTHI1-2	TATA-box	TATTTAAA	341	8	-	Arabidopsis thaliana	core promoter element around -30 of transcription start
Phvul.011G139100	PvTHI1-2	TATA-box	TATAAAA	354	7	-	Pisum sativum	core promoter element around -30 of transcription start
Phvul.011G139100	PvTHI1-2	TATA-box	TATAAA	355	6	-	Helianthus annuus	core promoter element around -30 of transcription start
Phvul.011G139100	PvTHI1-2	TATA-box	TATAA	356	5	-	Arabidopsis thaliana	core promoter element around -30 of transcription start
Phvul.011G139100	PvTHI1-2	TATA-box	TATA	357	4	+	Arabidopsis thaliana	core promoter element around -30 of transcription start
Phvul.011G139100	PvTHI1-2	TATA-box	TACATAAA	377	8	+	Oryza sativa	core promoter element around -30 of transcription start
Phvul.011G139100	PvTHI1-2	TATA-box	TATA	388	4	+	Arabidopsis thaliana	core promoter element around -30 of transcription start
Phvul.011G139100	PvTHI1-2	TATA-box	TATA	395	4	+	Arabidopsis thaliana	core promoter element around -30 of transcription start
Phvul.011G139100	PvTHI1-2	TATA-box	TATA	408	4	+	Arabidopsis thaliana	core promoter element around -30 of transcription start
Phvul.011G139100	PvTHI1-2	TATA-box	TATATAA	417	7	-	Arabidopsis thaliana	core promoter element around -30 of transcription start
Phvul.011G139100	PvTHI1-2	TATA-box	TATATA	418	6	+	Arabidopsis thaliana	core promoter element around -30 of transcription start
Phvul.011G139100	PvTHI1-2	TATA-box	ATATAA	419	6	+	Brassica oleracea	core promoter element around -30 of transcription start
Phvul.011G139100	PvTHI1-2	TATA-box	TATA	420	4	+	Arabidopsis thaliana	core promoter element around -30 of transcription start
Phvul.011G139100	PvTHI1-2	TATA-box	TATAAAT	583	7	-	Brassica juncea	core promoter element around -30 of transcription start
Phvul.011G139100	PvTHI1-2	TATA-box	TATAAA	584	6	-	Helianthus annuus	core promoter element around -30 of transcription start
Phvul.011G139100	PvTHI1-2	TATA-box	TATAA	585	5	-	Arabidopsis thaliana	core promoter element around -30 of transcription start
Phvul.011G139100	PvTHI1-2	TATA-box	TATA	586	4	+	Arabidopsis thaliana	core promoter element around -30 of transcription start
Phvul.011G139100	PvTHI1-2	TATA-box	TATA	607	4	+	Arabidopsis thaliana	core promoter element around -30 of transcription start
Phvul.011G139100	PvTHI1-2	TATA-box	TATATA	629	6	+	Arabidopsis thaliana	core promoter element around -30 of transcription start
Phvul.011G139100	PvTHI1-2	TATA-box	ATATAA	630	6	+	Brassica oleracea	core promoter element around -30 of transcription start
Phvul.011G139100	PvTHI1-2	TATA-box	TATA	631	4	+	Arabidopsis thaliana	core promoter element around -30 of transcription start
Phvul.011G139100	PvTHI1-2	TATA-box	TATATTTATATTT	654	12	-	Avena sativa	core promoter element around -30 of transcription start
Phvul.011G139100	PvTHI1-2	TATA-box	ATATAT	656	6	+	Brassica napus	core promoter element around -30 of transcription start
Phvul.011G139100	PvTHI1-2	TATA-box	TATATA	657	6	+	Arabidopsis thaliana	core promoter element around -30 of transcription start
Phvul.011G139100	PvTHI1-2	TATA-box	ATATAT	658	6	+	Brassica napus	core promoter element around -30 of transcription start
Phvul.011G139100	PvTHI1-2	TATA-box	TATATA	659	6	+	Arabidopsis thaliana	core promoter element around -30 of transcription start
Phvul.011G139100	PvTHI1-2	TATA-box	ATATAT	660	6	+	Brassica napus	core promoter element around -30 of transcription start
Phvul.011G139100	PvTHI1-2	TATA-box	TATATA	661	6	+	Arabidopsis thaliana	core promoter element around -30 of transcription start
Phvul.011G139100	PvTHI1-2	TATA-box	ATATAT	662	6	+	Brassica napus	core promoter element around -30 of transcription start
Phvul.011G139100	PvTHI1-2	TATA-box	TATATA	663	6	+	Arabidopsis thaliana	core promoter element around -30 of transcription start
Phvul.011G139100	PvTHI1-2	TATA-box	ATATAT	664	6	+	Brassica napus	core promoter element around -30 of transcription start
Phvul.011G139100	PvTHI1-2	TATA-box	TATATA	665	6	+	Arabidopsis thaliana	core promoter element around -30 of transcription start
Phvul.011G139100	PvTHI1-2	TATA-box	ATATAT	666	6	+	Brassica napus	core promoter element around -30 of transcription start
Phvul.011G139100	PvTHI1-2	TATA-box	TATATA	667	6	+	Arabidopsis thaliana	core promoter element around -30 of transcription start
Phvul.011G139100	PvTHI1-2	TATA-box	ATATAT	668	6	+	Brassica napus	core promoter element around -30 of transcription start
Phvul.011G139100	PvTHI1-2	TATA-box	TATATA	669	6	+	Arabidopsis thaliana	core promoter element around -30 of transcription start
Phvul.011G139100	PvTHI1-2	TATA-box	ATATAT	670	6	+	Brassica napus	core promoter element around -30 of transcription start
Phvul.011G139100	PvTHI1-2	TATA-box	TATATA	671	6	+	Arabidopsis thaliana	core promoter element around -30 of transcription start
Phvul.011G139100	PvTHI1-2	TATA-box	ATATAT	672	6	+	Brassica napus	core promoter element around -30 of transcription start
Phvul.011G139100	PvTHI1-2	TATA-box	TATATA	673	6	+	Arabidopsis thaliana	core promoter element around -30 of transcription start
Phvul.011G139100	PvTHI1-2	TATA-box	ATATAT	674	6	+	Brassica napus	core promoter element around -30 of transcription start
Phvul.011G139100	PvTHI1-2	TATA-box	TATATA	675	6	+	Arabidopsis thaliana	core promoter element around -30 of transcription start
Phvul.011G139100	PvTHI1-2	TATA-box	ATATAT	676	6	+	Brassica napus	core promoter element around -30 of transcription start
Phvul.011G139100	PvTHI1-2	TATA-box	TATATA	677	6	+	Arabidopsis thaliana	core promoter element around -30 of transcription start
Phvul.011G139100	PvTHI1-2	TATA-box	ATATAT	678	6	+	Brassica napus	core promoter element around -30 of transcription start
Phvul.011G139100	PvTHI1-2	TATA-box	TATATA	679	6	+	Arabidopsis thaliana	core promoter element around -30 of transcription start
Phvul.011G139100	PvTHI1-2	TATA-box	ATATAT	680	6	+	Brassica napus	core promoter element around -30 of transcription start
Phvul.011G139100	PvTHI1-2	TATA-box	TATATA	681	6	+	Arabidopsis thaliana	core promoter element around -30 of transcription start
Phvul.011G139100	PvTHI1-2	TATA-box	ATATAT	682	6	+	Brassica napus	core promoter element around -30 of transcription start
Phvul.011G139100	PvTHI1-2	TATA-box	TATATA	683	6	+	Arabidopsis thaliana	core promoter element around -30 of transcription start
Phvul.011G139100	PvTHI1-2	TATA-box	ATATAT	684	6	+	Brassica napus	core promoter element around -30 of transcription start
Phvul.011G139100	PvTHI1-2	TATA-box	TATATA	685	6	+	Arabidopsis thaliana	core promoter element around -30 of transcription start
Phvul.011G139100	PvTHI1-2	TATA-box	ATATAT	686	6	+	Brassica napus	core promoter element around -30 of transcription start
Phvul.011G139100	PvTHI1-2	TATA-box	TATA	687	4	+	Arabidopsis thaliana	core promoter element around -30 of transcription start
Phvul.011G139100	PvTHI1-2	TATA-box	TATA	736	4	+	Arabidopsis thaliana	core promoter element around -30 of transcription start
Phvul.011G139100	PvTHI1-2	TATA-box	TATA	755	4	+	Arabidopsis thaliana	core promoter element around -30 of transcription start
Phvul.011G139100	PvTHI1-2	TATA-box	ATATAA	846	6	+	Brassica oleracea	core promoter element around -30 of transcription start
Phvul.011G139100	PvTHI1-2	TATA-box	TATA	847	4	+	Arabidopsis thaliana	core promoter element around -30 of transcription start
Phvul.011G139100	PvTHI1-2	TATA-box	ATATAA	853	6	+	Brassica oleracea	core promoter element around -30 of transcription start
Phvul.011G139100	PvTHI1-2	TATA-box	TATA	854	4	+	Arabidopsis thaliana	core promoter element around -30 of transcription start
Phvul.011G139100	PvTHI1-2	TATA-box	TATAAA	922	6	-	Helianthus annuus	core promoter element around -30 of transcription start
Phvul.011G139100	PvTHI1-2	TATA-box	TATAA	923	5	-	Arabidopsis thaliana	core promoter element around -30 of transcription start
Phvul.011G139100	PvTHI1-2	TATA-box	TATA	924	4	+	Arabidopsis thaliana	core promoter element around -30 of transcription start
Phvul.011G139100	PvTHI1-2	TATA-box	ATATAT	951	6	+	Brassica napus	core promoter element around -30 of transcription start
Phvul.011G139100	PvTHI1-2	TATA-box	TATA	952	4	+	Arabidopsis thaliana	core promoter element around -30 of transcription start
Phvul.011G139100	PvTHI1-2	TATA-box	ATTATA	972	6	+	Brassica napus	core promoter element around -30 of transcription start
Phvul.011G139100	PvTHI1-2	TATA-box	TATATAA	973	7	-	Arabidopsis thaliana	core promoter element around -30 of transcription start
Phvul.011G139100	PvTHI1-2	TATA-box	TATATA	974	6	+	Arabidopsis thaliana	core promoter element around -30 of transcription start
Phvul.011G139100	PvTHI1-2	TATA-box	ATATAT	975	6	+	Brassica napus	core promoter element around -30 of transcription start
Phvul.011G139100	PvTHI1-2	TATA-box	TATATA	976	6	+	Arabidopsis thaliana	core promoter element around -30 of transcription start
Phvul.011G139100	PvTHI1-2	TATA-box	ATATAT	977	6	+	Brassica napus	core promoter element around -30 of transcription start
Phvul.011G139100	PvTHI1-2	TATA-box	TATATA	978	6	+	Arabidopsis thaliana	core promoter element around -30 of transcription start
Phvul.011G139100	PvTHI1-2	TATA-box	ATATAT	979	6	+	Brassica napus	core promoter element around -30 of transcription start
Phvul.011G139100	PvTHI1-2	TATA-box	TATATA	980	6	+	Arabidopsis thaliana	core promoter element around -30 of transcription start
Phvul.011G139100	PvTHI1-2	TATA-box	ATATAT	981	6	+	Brassica napus	core promoter element around -30 of transcription start
Phvul.011G139100	PvTHI1-2	TATA-box	TATA	982	4	+	Arabidopsis thaliana	core promoter element around -30 of transcription start
Phvul.011G139100	PvTHI1-2	TATA-box	ATTATA	1088	6	+	Brassica napus	core promoter element around -30 of transcription start
Phvul.011G139100	PvTHI1-2	TATA-box	TATAA	1089	5	-	Arabidopsis thaliana	core promoter element around -30 of transcription start
Phvul.011G139100	PvTHI1-2	TATA-box	TATA	1090	4	+	Arabidopsis thaliana	core promoter element around -30 of transcription start
Phvul.011G139100	PvTHI1-2	TATA-box	ATATAA	1128	6	+	Brassica oleracea	core promoter element around -30 of transcription start
Phvul.011G139100	PvTHI1-2	TATA-box	TATA	1129	4	+	Arabidopsis thaliana	core promoter element around -30 of transcription start
Phvul.011G139100	PvTHI1-2	TATA-box	ATTATA	1134	6	+	Brassica napus	core promoter element around -30 of transcription start
Phvul.011G139100	PvTHI1-2	TATA-box	TATAA	1135	5	-	Arabidopsis thaliana	core promoter element around -30 of transcription start
Phvul.011G139100	PvTHI1-2	TATA-box	TATA	1136	4	+	Arabidopsis thaliana	core promoter element around -30 of transcription start
Phvul.011G139100	PvTHI1-2	TATA-box	TATACA	1147	6	-	Helianthus annuus	core promoter element around -30 of transcription start
Phvul.011G139100	PvTHI1-2	TATA-box	TATA	1149	4	+	Arabidopsis thaliana	core promoter element around -30 of transcription start
Phvul.011G139100	PvTHI1-2	TATA-box	TATAAAA	1271	7	-	Pisum sativum	core promoter element around -30 of transcription start
Phvul.011G139100	PvTHI1-2	TATA-box	TATAAA	1272	6	-	Helianthus annuus	core promoter element around -30 of transcription start
Phvul.011G139100	PvTHI1-2	TATA-box	TATAA	1273	5	-	Arabidopsis thaliana	core promoter element around -30 of transcription start
Phvul.011G139100	PvTHI1-2	TATA-box	TATA	1274	4	+	Arabidopsis thaliana	core promoter element around -30 of transcription start
Phvul.011G139100	PvTHI1-2	TATA-box	ATATAA	1299	6	+	Brassica oleracea	core promoter element around -30 of transcription start
Phvul.011G139100	PvTHI1-2	TATA-box	TATA	1300	4	+	Arabidopsis thaliana	core promoter element around -30 of transcription start
Phvul.011G139100	PvTHI1-2	TATA-box	TATTTAAA	1316	8	-	Arabidopsis thaliana	core promoter element around -30 of transcription start
Phvul.011G139100	PvTHI1-2	TATA-box	TATAAAA	1413	7	-	Pisum sativum	core promoter element around -30 of transcription start
Phvul.011G139100	PvTHI1-2	TATA-box	TATAAA	1414	6	-	Helianthus annuus	core promoter element around -30 of transcription start
Phvul.011G139100	PvTHI1-2	TATA-box	TATAA	1415	5	-	Arabidopsis thaliana	core promoter element around -30 of transcription start
Phvul.011G139100	PvTHI1-2	TATA-box	TATA	1416	4	+	Arabidopsis thaliana	core promoter element around -30 of transcription start
Phvul.011G139100	PvTHI1-2	TATA-box	TATTTAAA	1510	8	-	Arabidopsis thaliana	core promoter element around -30 of transcription start
Phvul.011G139100	PvTHI1-2	TATA-box	TATAAAA	1524	7	-	Pisum sativum	core promoter element around -30 of transcription start
Phvul.011G139100	PvTHI1-2	TATA-box	TATAAA	1525	6	-	Helianthus annuus	core promoter element around -30 of transcription start
Phvul.011G139100	PvTHI1-2	TATA-box	TATAA	1526	5	-	Arabidopsis thaliana	core promoter element around -30 of transcription start
Phvul.011G139100	PvTHI1-2	TATA-box	TATA	1527	4	+	Arabidopsis thaliana	core promoter element around -30 of transcription start
Phvul.011G139100	PvTHI1-2	TATA-box	TATTTAAA	1600	8	+	Arabidopsis thaliana	core promoter element around -30 of transcription start
Phvul.011G139100	PvTHI1-2	TATA-box	TATTTAAA	1602	8	-	Arabidopsis thaliana	core promoter element around -30 of transcription start
Phvul.011G139100	PvTHI1-2	TATA-box	TACAAAA	1647	7	+	Oryza sativa	core promoter element around -30 of transcription start
Phvul.011G139100	PvTHI1-2	TATA-box	TATAAAT	1687	7	-	Brassica juncea	core promoter element around -30 of transcription start
Phvul.011G139100	PvTHI1-2	TATA-box	TATAAA	1688	6	-	Helianthus annuus	core promoter element around -30 of transcription start
Phvul.011G139100	PvTHI1-2	TATA-box	TATAA	1689	5	-	Arabidopsis thaliana	core promoter element around -30 of transcription start
Phvul.011G139100	PvTHI1-2	TATA-box	TATA	1690	4	-	Arabidopsis thaliana	core promoter element around -30 of transcription start
Phvul.011G139100	PvTHI1-2	Myb-binding site	CAACAG	170	6	+	Nicotiana tabacum
Phvul.011G139100	PvTHI1-2	AAGAA-motif	GAAAGAA	1435	7	-	Avena sativa
Phvul.011G139100	PvTHI1-2	ARE	AAACCA	956	6	-	Zea mays	cis-acting regulatory element essential for the anaerobic induction
Phvul.011G139100	PvTHI1-2	GT1-motif	GGTTAAT	175	7	+	Avena sativa	light responsive element
Phvul.011G139100	PvTHI1-2	GT1-motif	GGTTAAT	1987	7	-	Avena sativa	light responsive element
Phvul.011G139100	PvTHI1-2	GT1-motif	GGTTAA	1988	6	-	Arabidopsis thaliana	light responsive element
Phvul.011G139100	PvTHI1-2	TCA-element	CCATCTTTTT	1919	9	+	Nicotiana tabacum	cis-acting element involved in salicylic acid responsiveness
Phvul.011G139100	PvTHI1-2	AT~TATA-box	TATATA	31	6	+	Arabidopsis thaliana
Phvul.011G139100	PvTHI1-2	AT~TATA-box	TATATA	418	6	+	Arabidopsis thaliana
Phvul.011G139100	PvTHI1-2	AT~TATA-box	TATATA	629	6	+	Arabidopsis thaliana
Phvul.011G139100	PvTHI1-2	AT~TATA-box	TATATA	657	6	+	Arabidopsis thaliana
Phvul.011G139100	PvTHI1-2	AT~TATA-box	TATATA	659	6	+	Arabidopsis thaliana
Phvul.011G139100	PvTHI1-2	AT~TATA-box	TATATA	661	6	+	Arabidopsis thaliana
Phvul.011G139100	PvTHI1-2	AT~TATA-box	TATATA	663	6	+	Arabidopsis thaliana
Phvul.011G139100	PvTHI1-2	AT~TATA-box	TATATA	665	6	+	Arabidopsis thaliana
Phvul.011G139100	PvTHI1-2	AT~TATA-box	TATATA	667	6	+	Arabidopsis thaliana
Phvul.011G139100	PvTHI1-2	AT~TATA-box	TATATA	669	6	+	Arabidopsis thaliana
Phvul.011G139100	PvTHI1-2	AT~TATA-box	TATATA	671	6	+	Arabidopsis thaliana
Phvul.011G139100	PvTHI1-2	AT~TATA-box	TATATA	673	6	+	Arabidopsis thaliana
Phvul.011G139100	PvTHI1-2	AT~TATA-box	TATATA	675	6	+	Arabidopsis thaliana
Phvul.011G139100	PvTHI1-2	AT~TATA-box	TATATA	677	6	+	Arabidopsis thaliana
Phvul.011G139100	PvTHI1-2	AT~TATA-box	TATATA	679	6	+	Arabidopsis thaliana
Phvul.011G139100	PvTHI1-2	AT~TATA-box	TATATA	681	6	+	Arabidopsis thaliana
Phvul.011G139100	PvTHI1-2	AT~TATA-box	TATATA	683	6	+	Arabidopsis thaliana
Phvul.011G139100	PvTHI1-2	AT~TATA-box	TATATA	685	6	+	Arabidopsis thaliana
Phvul.011G139100	PvTHI1-2	AT~TATA-box	TATATA	974	6	+	Arabidopsis thaliana
Phvul.011G139100	PvTHI1-2	AT~TATA-box	TATATA	976	6	+	Arabidopsis thaliana
Phvul.011G139100	PvTHI1-2	AT~TATA-box	TATATA	978	6	+	Arabidopsis thaliana
Phvul.011G139100	PvTHI1-2	AT~TATA-box	TATATA	980	6	+	Arabidopsis thaliana
Phvul.011G139100	PvTHI1-2	Myb	CAACTG	1446	6	+	Arabidopsis thaliana
Phvul.011G139100	PvTHI1-2	G-box	CACGTG	111	6	+	Arabidopsis thaliana	cis-acting regulatory element involved in light responsiveness
Phvul.011G139100	PvTHI1-2	WUN-motif	AAATTACT	1653	8	-	Nicotiana glutinosa
Phvul.011G139100	PvTHI1-2	Myc	TCTCTTA	633	7	-	Arabidopsis thaliana
Phvul.011G139100	PvTHI1-2	Box 4	ATTAAT	281	6	+	Petroselinum crispum	part of a conserved DNA module involved in light responsiveness
Phvul.011G139100	PvTHI1-2	Box 4	ATTAAT	536	6	+	Petroselinum crispum	part of a conserved DNA module involved in light responsiveness
Phvul.011G139100	PvTHI1-2	Box 4	ATTAAT	890	6	+	Petroselinum crispum	part of a conserved DNA module involved in light responsiveness
Phvul.011G139100	PvTHI1-2	Box 4	ATTAAT	912	6	+	Petroselinum crispum	part of a conserved DNA module involved in light responsiveness
Phvul.011G139100	PvTHI1-2	Box 4	ATTAAT	1020	6	+	Petroselinum crispum	part of a conserved DNA module involved in light responsiveness
Phvul.011G139100	PvTHI1-2	Box 4	ATTAAT	1024	6	+	Petroselinum crispum	part of a conserved DNA module involved in light responsiveness
Phvul.011G139100	PvTHI1-2	Box 4	ATTAAT	1028	6	+	Petroselinum crispum	part of a conserved DNA module involved in light responsiveness
Phvul.011G139100	PvTHI1-2	Box 4	ATTAAT	1190	6	+	Petroselinum crispum	part of a conserved DNA module involved in light responsiveness
Phvul.011G139100	PvTHI1-2	Box 4	ATTAAT	1378	6	+	Petroselinum crispum	part of a conserved DNA module involved in light responsiveness
Phvul.011G139100	PvTHI1-2	Box 4	ATTAAT	1428	6	+	Petroselinum crispum	part of a conserved DNA module involved in light responsiveness
Phvul.011G139100	PvTHI1-2	ABRE	CACGTG	111	6	+	Arabidopsis thaliana	cis-acting element involved in the abscisic acid responsiveness
Phvul.011G139100	PvTHI1-2	ABRE	ACGTG	112	5	+	Arabidopsis thaliana	cis-acting element involved in the abscisic acid responsiveness
Phvul.011G139100	PvTHI1-2	ABRE	GCAACGTGTC	1863	10	+	Hordeum vulgare	cis-acting element involved in the abscisic acid responsiveness
Phvul.011G139100	PvTHI1-2	ABRE	ACGTG	1866	5	+	Arabidopsis thaliana	cis-acting element involved in the abscisic acid responsiveness
Phvul.011G139100	PvTHI1-2	G-Box	CACGTG	111	6	+	Pisum sativum	cis-acting regulatory element involved in light responsiveness
Phvul.011G139100	PvTHI1-2	G-Box	CACGTT	1865	6	-	Pisum sativum	cis-acting regulatory element involved in light responsiveness
Phvul.011G139100	PvTHI1-2	MBS	CAACTG	1446	6	+	Arabidopsis thaliana	MYB binding site involved in drought-inducibility

## Sheet: number
Table S3-2 Cis-regulatory elements number in the promoter region of Peanut in this study.
	Gene.ID	3-AF3 binding site	A-box	AACA_motif	ABRE	ACE	AE-box	ARE	AT-rich element	AT-rich sequence	AT1-motif	ATCT-motif	AuxRR-core	Box 4	CAAT-box	CAT-box	CCAAT-box	CGTCA-motif	chs-CMA1a	chs-CMA2a	circadian	G-box	G-Box	GARE-motif	GATA-motif	GC-motif	GCN4_motif	GT1-motif	GTGGC-motif	HD-Zip 1	HD-Zip 3	I-box	LAMP-element	LTR	MBS	MBSI	MRE	O2-site	P-box	Sp1	TATA-box	TATC-box	TC-rich repeats	TCA-element	TCCC-motif	TCT-motif	TGA-element	TGACG-motif	WUN-motif
1	AhNPR6B	0	0	1	1	1	1	1	1	0	1	0	0	1	14	1	0	3	0	1	0	0	1	0	0	0	1	2	0	1	0	0	0	0	0	0	0	0	1	1	46	0	0	0	0	1	1	3	0
2	AhNPR5A	1	0	0	2	1	0	3	0	0	0	1	0	6	11	0	0	2	0	0	0	1	1	0	1	0	0	1	0	0	0	0	0	0	0	0	0	0	0	1	89	0	0	2	1	1	2	2	0
3	AhNPR6A	0	0	1	0	0	1	0	1	0	0	0	0	1	13	1	0	3	1	1	0	0	0	0	0	0	0	1	0	1	0	0	0	0	1	0	0	0	0	1	36	0	1	1	0	0	1	3	1
4	AhNPR5B	0	0	0	2	1	0	2	1	1	0	0	1	3	18	0	0	3	0	0	0	2	0	0	1	0	0	2	0	0	0	0	0	1	0	0	0	0	0	1	74	0	1	0	1	2	1	3	0
5	AhNPR4B	0	0	0	1	0	1	4	0	0	0	0	0	1	13	2	0	0	1	0	0	1	0	0	1	0	1	2	0	0	0	0	0	0	1	0	1	0	1	0	52	0	0	1	0	3	0	0	0
6	AhNPR3A	0	3	0	1	0	0	5	2	0	0	0	0	0	16	1	1	4	0	0	0	0	1	0	0	0	0	0	0	0	0	0	0	0	1	0	1	0	1	0	18	0	1	0	1	0	1	4	0
7	AhNPR4A	0	1	0	2	0	0	3	0	0	0	0	0	2	11	1	0	0	1	0	0	1	1	0	0	0	1	1	0	0	0	0	0	1	0	0	0	0	1	0	39	0	0	0	1	2	0	0	1
8	AhNPR3B	0	0	0	1	0	0	5	0	0	0	0	0	0	15	0	0	4	0	0	0	2	0	0	0	0	0	0	0	0	0	0	0	0	1	0	2	0	1	0	41	0	1	1	0	0	0	4	1
9	AdNPR5	0	1	0	2	1	1	2	0	0	0	0	1	4	21	0	1	2	0	0	0	3	1	0	1	1	0	2	0	0	0	1	0	0	2	0	1	0	0	1	45	1	0	0	2	0	2	2	0
10	AdNPR3	0	3	0	0	0	0	5	2	0	0	0	0	1	16	0	1	5	0	0	0	0	0	0	0	0	0	0	0	0	0	0	1	0	1	0	1	0	1	0	18	0	1	0	1	1	0	5	0
11	AdNPR6	0	0	1	0	0	1	0	1	0	0	0	0	2	12	1	0	2	1	1	0	0	0	0	0	0	0	1	0	1	1	0	0	0	1	0	0	0	0	1	42	0	1	1	0	1	1	2	1
12	AdNPR4	0	0	0	2	0	0	3	0	0	0	0	0	3	11	1	0	0	1	0	0	1	1	0	0	0	1	0	0	0	0	0	0	1	0	0	0	0	1	0	48	0	0	0	1	2	0	0	0
13	AiNPR4	0	0	0	1	0	1	4	0	0	0	0	0	1	13	2	0	0	1	0	0	1	0	0	1	0	1	2	0	0	0	0	0	0	1	0	1	0	1	0	52	0	0	1	0	3	0	0	0
14	AiNPR6	0	0	1	1	1	1	1	1	0	1	0	0	1	14	1	0	3	0	1	0	0	1	0	0	0	1	2	0	1	0	0	0	0	0	0	0	0	1	1	44	0	0	0	0	1	1	3	0
15	AiNPR5	0	0	0	3	0	0	1	1	1	0	0	1	1	15	1	0	4	0	0	1	5	0	0	1	1	0	0	0	0	0	1	0	1	0	0	0	2	0	0	45	0	0	0	0	1	0	4	0
16	AiNPR3	0	0	0	1	0	0	5	0	0	0	0	0	0	16	0	0	4	0	0	0	2	0	0	0	0	0	0	0	0	0	0	0	0	1	0	2	0	1	0	36	0	1	1	0	0	0	4	1
