# Supplementary material for: Genome-Wide Analysis of the Thiamine Biosynthesis Gene Families in Common Bean Reveals Their Crucial Roles Conferring Resistance to Fusarium Wilt
Source: Biology (Basel). 2025 Oct 6;14(10):1366. doi: 10.3390/biology14101366 (PMC12561570; doi:10.3390/biology14101366)
Supplement: Supplementary file 1 [file biology-14-01366-s001.zip › Table S6.xlsx]

## Sheet: number
Table S6 Classification criteria with element counts for cis-regulatory elements in promoter regions analyzed in this study.
		plant growth and development																				stress responsive																		hormone responsive
	Gene.ID	3-AF3 binding site	AAAC-motif	AAGAA-motif	AE-box	AT~TATA-box	AT1-motif	AT-rich element	Box 4	CAAT-box	GATA-motif	G-box	G-Box	I-box	LAMP-element	O2-site	sbp-CMA1c	TATA	TATA-box	TCCC-motif	TCT-motif	AP-1	ARE	GT1-motif	LTR	MBS	MBSI	MRE	MYB	Myb	Myb-binding site	MYB-like sequence	MYC	Myc	STRE	TC-rich repeats	W box	WRE3	WUN-motif	ABRE	ABRE3a	ABRE4	as-1	AuxRR-core	CGTCA-motif	ERE	TATC-box	TCA	TCA-element
1	PvTH1	1	0	1	0	17	0	1	6	44	0	2	0	0	1	0	1	1	123	0	0	1	0	0	0	0	0	0	1	2	0	0	2	0	0	0	2	0	0	1	1	1	2	0	2	4	0	1	0
2	PvTHI1-1	0	0	3	0	4	0	1	2	29	1	2	0	0	0	0	0	3	91	1	2	0	4	1	1	0	1	0	5	0	0	1	4	0	0	1	0	0	0	1	1	1	1	3	1	1	1	1	0
3	PvTHI1-2	0	0	1	0	22	1	0	10	25	0	1	2	0	0	0	0	2	119	0	1	0	1	3	0	1	0	0	2	1	1	0	1	1	0	0	0	0	1	4	0	0	0	0	0	2	0	0	1
4	PvTHIC	0	1	3	1	7	0	0	0	35	2	0	0	0	0	1	0	3	73	0	2	0	2	0	1	0	0	2	4	1	0	0	2	1	2	1	0	2	0	0	0	0	0	0	0	5	0	0	0
5	PvTPK	0	0	1	1	7	0	1	2	49	0	4	0	2	0	1	0	2	43	0	0	0	3	0	1	0	0	0	2	3	0	0	3	0	0	0	0	1	3	3	1	1	4	0	4	3	0	0	0
[truncated: 2 more columns]
