# Supplementary material for: Genome-Wide Analysis of the Thiamine Biosynthesis Gene Families in Common Bean Reveals Their Crucial Roles Conferring Resistance to Fusarium Wilt
Source: Biology (Basel). 2025 Oct 6;14(10):1366. doi: 10.3390/biology14101366 (PMC12561570; doi:10.3390/biology14101366)
Supplement: Supplementary file 1 [file biology-14-01366-s001.zip › Table S7.xlsx]

## Sheet: 1
Table S7 Predictive transcription factor (TFs) analysis of thiamine biosynthesis genes.
#pattern name	Family	sequence name	start	stop	strand	score	p-value	q-value	matched sequence
AT3G23220	ERF	PvTHI1-1	2566	2580	+	25.0781	1.9e-09	6.08e-05	CCGTGGCGGCGGAGG
AT5G51190	ERF	PvTHI1-1	2565	2579	+	24.5938	2.6e-09	8.38e-05	GCCGTGGCGGCGGAG
AT5G25190	ERF	PvTHI1-1	2563	2581	+	24.5312	2.73e-09	8.81e-05	ACGCCGTGGCGGCGGAGGA
AT5G47220	ERF	PvTHI1-1	2372	2392	-	24.5	3.34e-09	0.000108	CCGAGCCACGCGCCGCCGCCG
AT4G27950	ERF	PvTHI1-1	2560	2580	-	24.1618	5.12e-09	0.000163	CCTCCGCCGCCACGGCGTTGA
AT2G31230	ERF	PvTHI1-1	2568	2582	-	23.6719	5.26e-09	0.000171	GTCCTCCGCCGCCAC
AT5G51190	ERF	PvTHI1-1	2368	2382	+	23.8594	5.54e-09	8.93e-05	GCCCCGGCGGCGGCG
AT4G17490	ERF	PvTHI1-1	2366	2386	-	24.3281	5.59e-09	0.000178	CACGCGCCGCCGCCGGGGCTC
AT5G13910	ERF	PvTHI1-1	2364	2384	-	23.75	6.28e-09	0.000113	CGCGCCGCCGCCGGGGCTCAC
AT5G13910	ERF	PvTHI1-1	2561	2581	-	23.6094	7.05e-09	0.000113	TCCTCCGCCGCCACGGCGTTG
AT3G15210	ERF	PvTHI1-1	2566	2580	-	23.4844	7.28e-09	0.000236	CCTCCGCCGCCACGG
AT1G03800	ERF	PvTHI1-1	2373	2393	-	23.5312	7.39e-09	0.000239	ACCGAGCCACGCGCCGCCGCC
AT5G17430	AP2	PvTHI1-2	797	816	+	20.5443	7.4e-09	0.000238	GAGAAAAAAAGAAAGAGAGA
AT5G47230	ERF	PvTHI1-1	2372	2386	-	23.4375	7.88e-09	0.000256	CACGCGCCGCCGCCG
AT1G28160	ERF	PvTHI1-1	2372	2386	+	23.3281	7.9e-09	0.000255	CGGCGGCGGCGCGTG
AT2G45660	MIKC_MADS	PvTHI1-2	796	816	-	19.4783	7.92e-09	0.00025	TCTCTCTTTCTTTTTTTCTCT
AT5G47220	ERF	PvTHI1-1	2566	2586	-	23.4375	8.19e-09	0.000132	TCAAGTCCTCCGCCGCCACGG
AT1G28370	ERF	PvTHI1-1	2372	2386	-	23.125	8.94e-09	0.000288	CACGCGCCGCCGCCG
AT1G50640	ERF	PvTHI1-1	2372	2386	+	23.125	9.19e-09	0.000299	CGGCGGCGGCGCGTG
AT2G02820	MYB	PvTHI1-1	2376	2390	-	20.5781	1.04e-08	0.000338	GAGCCACGCGCCGCC
AT2G44840	ERF	PvTHI1-1	2565	2579	-	22	1.16e-08	0.000375	CTCCGCCGCCACGGC
AT4G17490	ERF	PvTHI1-1	2563	2583	-	23.3281	1.19e-08	0.00019	AGTCCTCCGCCGCCACGGCGT
AT4G27950	ERF	PvTHI1-1	2366	2386	-	22.9559	1.2e-08	0.000192	CACGCGCCGCCGCCGGGGCTC
AT1G72360	ERF	PvTHI1-1	2366	2386	-	23.125	1.25e-08	0.000355	CACGCGCCGCCGCCGGGGCTC
AT5G67000	ERF	PvTHI1-1	2566	2580	+	20.7808	1.25e-08	0.000408	CCGTGGCGGCGGAGG
AT1G68550	ERF	PvTHI1-1	2372	2386	-	22.7031	1.41e-08	0.000455	CACGCGCCGCCGCCG
AT4G18450	ERF	PvTHI1-1	2371	2387	+	22.9062	1.49e-08	0.000482	CCGGCGGCGGCGCGTGG
AT3G20310	ERF	PvTHI1-1	2372	2392	-	22.4062	1.5e-08	0.000485	CCGAGCCACGCGCCGCCGCCG
AT5G61600	ERF	PvTHI1-1	2567	2585	-	22.7031	1.51e-08	0.000485	CAAGTCCTCCGCCGCCACG
AT3G23220	ERF	PvTHI1-1	2369	2383	+	22.75	1.53e-08	0.000227	CCCCGGCGGCGGCGC
AT1G03800	ERF	PvTHI1-1	2567	2587	-	22.6094	1.58e-08	0.000256	ATCAAGTCCTCCGCCGCCACG
AT4G28140	ERF	PvTHI1-1	2373	2392	+	21.7656	1.59e-08	0.000515	GGCGGCGGCGCGTGGCTCGG
AT1G46768	ERF	PvTHI1-1	2568	2580	+	20.8281	1.59e-08	0.000514	GTGGCGGCGGAGG
AT2G01930	BBR-BPC	PvTHI1-2	795	818	+	20.125	1.66e-08	0.000523	AAGAGAAAAAAAGAAAGAGAGAGT
AT1G65620	LBD	PvTHI1-1	2290	2310	+	22.3594	1.76e-08	0.000558	GCTCCGCCGGCCTCTCCTGCG
AT3G23220	ERF	PvTHI1-1	2372	2386	+	22.3281	2.13e-08	0.000227	CGGCGGCGGCGCGTG
AT2G33710	ERF	PvTHI1-1	2372	2386	-	22.2031	2.14e-08	0.000688	CACGCGCCGCCGCCG
AT5G47230	ERF	PvTHI1-1	2566	2580	-	22.1406	2.17e-08	0.000353	CCTCCGCCGCCACGG
AT1G72360	ERF	PvTHI1-1	2563	2583	-	22.4062	2.19e-08	0.000355	AGTCCTCCGCCGCCACGGCGT
AT1G43160	ERF	PvTHI1-1	2372	2386	+	21.7656	2.93e-08	0.000945	CGGCGGCGGCGCGTG
AT1G53170	ERF	PvTHI1-1	2373	2387	-	21.7188	2.98e-08	0.000943	CCACGCGCCGCCGCC
AT5G63090	LBD	PvTHI1-1	2292	2312	+	21.4688	3.12e-08	0.000993	TCCGCCGGCCTCTCCTGCGCG
AT4G18450	ERF	PvTHI1-1	2568	2584	+	21.8906	3.17e-08	0.000513	GTGGCGGCGGAGGACTT
AT5G61600	ERF	PvTHI1-1	2370	2388	-	21.6719	3.29e-08	0.000518	GCCACGCGCCGCCGCCGGG
AT5G19790	ERF	PvTHI1-1	2287	2301	+	20.8438	3.3e-08	0.00105	CGGGCTCCGCCGGCC
AT1G20640	Nin-like	PvTHI1-2	3005	3019	-	18.6471	3.34e-08	0.000996	GCAGCAGCAGCTAGG
AT5G47220	ERF	PvTHI1-1	2369	2389	-	21.625	3.36e-08	0.000361	AGCCACGCGCCGCCGCCGGGG
AT5G43410	ERF	PvTHI1-1	2374	2383	-	17.2632	3.52e-08	0.000831	GCGCCGCCGC
AT3G23240	ERF	PvTHI1-1	2362	2389	-	21.8281	3.54e-08	0.00113	AGCCACGCGCCGCCGCCGGGGCTCACTG
AT3G57600	ERF	PvTHI1-1	2570	2580	-	21.7969	3.78e-08	0.00123	CCTCCGCCGCC
AT5G18560	ERF	PvTHI1-1	2372	2386	-	21.4375	4.04e-08	0.00131	CACGCGCCGCCGCCG
AT5G65130	ERF	PvTHI1-1	2372	2386	-	21.2656	4.18e-08	0.00136	CACGCGCCGCCGCCG
AT1G08810	MYB	PvTHI1-2	2005	2023	+	19.3125	4.32e-08	0.0014	CTTCTACAACCACCTCCTC
AT4G15090	FAR1	PvTHI1-1	2376	2390	-	20.9062	4.47e-08	0.000781	GAGCCACGCGCCGCC
AT3G14180	Trihelix	PvTPK	2037	2047	+	20.2344	4.55e-08	0.00149	TCGCCGGAGAA
AT5G61600	ERF	PvTHI1-1	2373	2391	-	21.1406	4.83e-08	0.000518	CGAGCCACGCGCCGCCGCC
AT1G68550	ERF	PvTHI1-1	2566	2580	-	21.1719	4.84e-08	0.000779	CCTCCGCCGCCACGG
AT5G44210	ERF	PvTHI1-1	2363	2383	+	20.8906	4.92e-08	0.000802	AGTGAGCCCCGGCGGCGGCGC
AT4G15090	FAR1	PvTHI1-2	2105	2119	+	20.8281	4.93e-08	0.000781	CTTCCACGCGCCTCG
AT1G53910	ERF	PvTHI1-1	2366	2386	+	21.2031	4.95e-08	0.00111	GAGCCCCGGCGGCGGCGCGTG
AT5G44210	ERF	PvTHI1-1	2560	2580	+	20.875	4.97e-08	0.000802	TCAACGCCGTGGCGGCGGAGG
AT4G34410	ERF	PvTHI1-1	2565	2579	+	20.6719	5.05e-08	0.00165	GCCGTGGCGGCGGAG
AT4G27950	ERF	PvTHI1-1	2363	2383	-	20.75	5.16e-08	0.000549	GCGCCGCCGCCGGGGCTCACT
AT5G43410	ERF	PvTHI1-1	2371	2380	-	17.1729	5.28e-08	0.000831	CCGCCGCCGG
AT4G28140	ERF	PvTHI1-1	2570	2589	+	20.4688	5.72e-08	0.000924	GGCGGCGGAGGACTTGATCG
AT1G53170	ERF	PvTHI1-1	2567	2581	-	20.9375	5.79e-08	0.000943	TCCTCCGCCGCCACG
AT1G20640	Nin-like	PvTHI1-2	3008	3022	-	18.2794	6.12e-08	0.000996	TCAGCAGCAGCAGCT
AT1G75490	ERF	PvTHI1-1	2372	2386	-	20.5938	6.14e-08	0.002	CACGCGCCGCCGCCG
AT1G28160	ERF	PvTHI1-1	2569	2583	+	20.9219	6.2e-08	0.001	TGGCGGCGGAGGACT
AT2G01930	BBR-BPC	PvTHI1-2	797	820	+	17.3594	6.23e-08	0.00098	GAGAAAAAAAGAAAGAGAGAGTAT
AT3G20310	ERF	PvTHI1-1	2569	2589	-	20.5625	6.27e-08	0.00102	CGATCAAGTCCTCCGCCGCCA
AT5G51190	ERF	PvTHI1-1	2371	2385	+	21.0156	6.58e-08	0.000707	CCGGCGGCGGCGCGT
AT1G53910	ERF	PvTHI1-1	2560	2580	+	20.7656	6.87e-08	0.00111	TCAACGCCGTGGCGGCGGAGG
AT4G17490	ERF	PvTHI1-1	2369	2389	-	20.625	7.22e-08	0.000768	AGCCACGCGCCGCCGCCGGGG
AT1G43160	ERF	PvTHI1-1	2569	2583	+	20.4688	8e-08	0.00129	TGGCGGCGGAGGACT
AT1G50640	ERF	PvTHI1-1	2569	2583	+	20.5312	8.01e-08	0.0013	TGGCGGCGGAGGACT
AT5G07310	ERF	PvTHI1-1	2566	2580	-	20.2031	8.26e-08	0.00183	CCTCCGCCGCCACGG
AT2G45660	MIKC_MADS	PvTHI1-2	794	814	-	18.3043	8.29e-08	0.00131	TCTCTTTCTTTTTTTCTCTTG
AT5G44210	ERF	PvTHI1-1	2290	2310	-	20.0469	8.6e-08	0.000925	CGCAGGAGAGGCCGGCGGAGC
AT1G28370	ERF	PvTHI1-1	2569	2583	-	20.4219	8.62e-08	0.00139	AGTCCTCCGCCGCCA
AT3G24050	GATA	PvTHI1-1	2510	2524	-	19.6912	8.73e-08	0.00286	ATGATGGTGGAGGTG
AT1G25550	G2-like	PvTPK	191	201	+	16.125	9.01e-08	0.00297	GGAATCTTCGG
AT1G03800	ERF	PvTHI1-1	2370	2390	-	20.2031	9.56e-08	0.00103	GAGCCACGCGCCGCCGCCGGG
AT2G40340	ERF	PvTHI1-2	2666	2686	+	19.8529	9.61e-08	0.0031	GGAGGCTAAAGTGGTGGTGAG
AT4G16750	ERF	PvTHI1-1	2568	2582	-	19.3281	9.64e-08	0.00316	GTCCTCCGCCGCCAC
AT3G23240	ERF	PvTHI1-1	2359	2386	-	20.4844	9.76e-08	0.00156	CACGCGCCGCCGCCGGGGCTCACTGACT
AT3G57600	ERF	PvTHI1-1	2373	2383	-	20.5	9.89e-08	0.00161	GCGCCGCCGCC
AT1G69570	Dof	PvTPK	581	607	-	18.75	9.91e-08	0.00234	TTTTTCCTTTTTATTTTTATTTTTGTA
AT5G43410	ERF	PvTHI1-1	2568	2577	-	17.0602	1.05e-07	0.0011	CCGCCGCCAC
AT2G33710	ERF	PvTHI1-1	2569	2583	-	20.1719	1.05e-07	0.00169	AGTCCTCCGCCGCCA
AT5G52020	ERF	PvTHI1-1	2254	2268	-	18.4375	1.07e-07	0.00347	CGGTGTCGGCGTAGG
AT5G13910	ERF	PvTHI1-1	2289	2309	+	19.9531	1.07e-07	0.00114	GGCTCCGCCGGCCTCTCCTGC
AT1G53170	ERF	PvTHI1-1	2370	2384	-	20.1406	1.07e-07	0.00117	CGCGCCGCCGCCGGG
AT5G64750	ERF	PvTHI1-1	2561	2579	+	20	1.08e-07	0.00236	CAACGCCGTGGCGGCGGAG
AT5G07310	ERF	PvTHI1-1	2369	2383	-	19.7656	1.13e-07	0.00183	GCGCCGCCGCCGGGG
AT2G02450	NAC	PvTPK	2657	2675	+	18.5938	1.21e-07	0.00394	CCTCAAGGACACGGCAATG
AT2G02820	MYB	PvTHI1-2	2105	2119	+	18.7969	1.32e-07	0.00214	CTTCCACGCGCCTCG
AT5G17430	AP2	PvTHI1-2	795	814	+	18.5696	1.34e-07	0.00175	AAGAGAAAAAAAGAAAGAGA
AT4G18960	MIKC_MADS	PvTHIC	1005	1023	-	17.8676	1.35e-07	0.00443	CTTTTTCCATTTTAGGCCA
AT5G18450	ERF	PvTHI1-1	2564	2578	+	19.7656	1.36e-07	0.00397	CGCCGTGGCGGCGGA
AT2G40220	ERF	PvTHI1-1	2373	2382	-	18.1744	1.4e-07	0.00445	CGCCGCCGCC
AT5G19790	ERF	PvTHI1-1	2372	2386	-	19.4062	1.42e-07	0.00225	CACGCGCCGCCGCCG
AT1G69570	Dof	PvTHI1-1	1258	1284	+	18.4062	1.44e-07	0.00234	TTCTCACTTTTGTTTTTTCTTCTTTAG
AT1G20640	Nin-like	PvTHI1-2	1771	1785	+	17.7206	1.45e-07	0.00157	GCAGCAGCACCAACC
AT5G62940	Dof	PvTPK	587	607	+	16.7812	1.46e-07	0.00474	AATAAAAATAAAAAGGAAAAA
AT4G01680	MYB	PvTHI1-1	668	681	+	18.4844	1.47e-07	0.00476	CTCCAACCACCAGC
AT1G68550	ERF	PvTHI1-1	2569	2583	-	19.6406	1.47e-07	0.00158	AGTCCTCCGCCGCCA
AT3G58630	Trihelix	PvTPK	2035	2049	-	19.3906	1.48e-07	0.00478	GGTTCTCCGGCGAAA
AT3G23240	ERF	PvTHI1-1	2556	2583	-	19.8594	1.5e-07	0.0016	AGTCCTCCGCCGCCACGGCGTTGAAGAG
AT5G25190	ERF	PvTHI1-1	2366	2384	+	19.4688	1.54e-07	0.00248	GAGCCCCGGCGGCGGCGCG
AT5G18560	ERF	PvTHI1-1	2569	2583	-	19.75	1.56e-07	0.00254	AGTCCTCCGCCGCCA
AT3G11020	ERF	PvTH1	2039	2059	+	19.1094	1.58e-07	0.00515	CGGTTATGGCGGTGCTCAGGC
AT1G22810	ERF	PvTHI1-1	2564	2578	+	19.4688	1.63e-07	0.0037	CGCCGTGGCGGCGGA
AT5G17430	AP2	PvTPK	593	612	+	18.4051	1.64e-07	0.00175	AATAAAAAGGAAAAAAGACA
AT4G16150	CAMTA	PvTHI1-1	2369	2386	+	18.4375	1.67e-07	0.00543	CCCCGGCGGCGGCGCGTG
AT2G31230	ERF	PvTHI1-1	2371	2385	-	19.6406	1.67e-07	0.00251	ACGCGCCGCCGCCGG
AT5G47230	ERF	PvTHI1-1	2369	2383	-	19.2031	1.76e-07	0.0019	GCGCCGCCGCCGGGG
AT5G07310	ERF	PvTHI1-1	2563	2577	-	19.1406	1.77e-07	0.00191	CCGCCGCCACGGCGT
AT4G27950	ERF	PvTHI1-2	2348	2368	-	18.6765	1.82e-07	0.00145	GCCCCACCGCCGGGGCTGACG
AT5G64750	ERF	PvTHI1-1	2364	2382	+	19.1875	1.96e-07	0.00236	GTGAGCCCCGGCGGCGGCG
AT3G12720	MYB	PvTHIC	611	631	+	17.8906	1.96e-07	0.00642	GAAGGAAAAGGGTTAGGTGGA
AT1G72050	C2H2	PvTHI1-2	2005	2023	+	18.7647	1.97e-07	0.00616	CTTCTACAACCACCTCCTC
AT1G71450	ERF	PvTPK	175	194	-	18.8125	1.99e-07	0.00641	TTCCACTTCCACCACCACCA
AT1G28370	ERF	PvTHI1-1	2566	2580	-	19.2656	2e-07	0.00215	CCTCCGCCGCCACGG
AT5G64220	CAMTA	PvTHI1-1	2497	2505	-	13.875	2.08e-07	0.00666	GCGCCGCGT
AT4G36900	ERF	PvTHI1-1	2375	2384	-	19.3846	2.09e-07	0.00653	CGCGCCGCCG
AT1G68550	ERF	PvTHI1-1	2369	2383	-	19.1406	2.11e-07	0.0017	GCGCCGCCGCCGGGG
AT3G55370	Dof	PvTPK	585	605	-	17.3906	2.12e-07	0.00412	TTTCCTTTTTATTTTTATTTT
AT2G40340	ERF	PvTPK	164	184	+	18.5588	2.17e-07	0.00351	GGCGTTGTAATTGGTGGTGGT
AT5G64750	ERF	PvTHI1-1	2291	2309	-	19.0156	2.21e-07	0.00236	GCAGGAGAGGCCGGCGGAG
AT5G13910	ERF	PvTHI1-1	2367	2387	-	18.8438	2.21e-07	0.00178	CCACGCGCCGCCGCCGGGGCT
AT2G33710	ERF	PvTHI1-1	2566	2580	-	19.0625	2.26e-07	0.00242	CCTCCGCCGCCACGG
AT2G31230	ERF	PvTHI1-1	2374	2388	-	19.1562	2.32e-07	0.00251	GCCACGCGCCGCCGC
AT3G15210	ERF	PvTHI1-1	2369	2383	-	19.3125	2.32e-07	0.00251	GCGCCGCCGCCGGGG
AT3G15210	ERF	PvTHI1-1	2372	2386	-	19.3125	2.32e-07	0.00251	CACGCGCCGCCGCCG
AT5G18450	ERF	PvTHI1-1	2567	2581	+	18.9844	2.45e-07	0.00397	CGTGGCGGCGGAGGA
AT5G65130	ERF	PvTHI1-1	2569	2583	-	18.8125	2.48e-07	0.00401	AGTCCTCCGCCGCCA
AT1G51700	Dof	PvTPK	590	610	+	16.1875	2.48e-07	0.00808	AAAAATAAAAAGGAAAAAAGA
AT4G28140	ERF	PvTHI1-1	2376	2395	+	18.75	2.58e-07	0.0024	GGCGGCGCGTGGCTCGGTGG
AT3G55370	Dof	PvTHI1-1	1228	1248	+	17.2344	2.59e-07	0.00412	TTTACTTTTTGATTTCATTTT
AT5G09410	CAMTA	PvTHI1-2	2107	2118	-	17.6562	2.59e-07	0.00822	GAGGCGCGTGGA
AT5G67000	ERF	PvTHI1-1	2563	2577	+	18.2466	2.6e-07	0.0041	ACGCCGTGGCGGCGG
AT5G18560	ERF	PvTHI1-1	2369	2383	-	19.0156	2.64e-07	0.00259	GCGCCGCCGCCGGGG
AT5G25390	ERF	PvTHI1-1	2561	2581	-	16.8986	2.65e-07	0.00431	TCCTCCGCCGCCACGGCGTTG
AT3G46070	C2H2	PvTHIC	285	299	+	16.6712	2.7e-07	0.00889	CCCACCTCACTCACT
AT5G25390	ERF	PvTPK	173	193	-	16.8551	2.71e-07	0.00431	TCCACTTCCACCACCACCAAT
AT2G30340	LBD	PvTHI1-1	2294	2310	-	18.6719	2.82e-07	0.00905	CGCAGGAGAGGCCGGCG
AT1G43160	ERF	PvTHI1-1	2566	2580	+	18.6875	2.83e-07	0.00304	CCGTGGCGGCGGAGG
AT1G19210	ERF	PvTHI1-1	2290	2303	-	18.2969	2.86e-07	0.00928	GAGGCCGGCGGAGC
AT2G44840	ERF	PvTHI1-1	2368	2382	-	19.125	2.88e-07	0.00465	CGCCGCCGCCGGGGC
AT3G02150	TCP	PvTHIC	2408	2420	-	19.2192	2.94e-07	0.00947	TTGGGGACCACTA
AT1G21910	ERF	PvTHI1-2	2358	2377	-	18.8125	2.94e-07	0.00789	CCAAGCCACGCCCCACCGCC
AT4G28140	ERF	PvTHI1-2	2358	2377	+	18.5781	2.97e-07	0.0024	GGCGGTGGGGCGTGGCTTGG
AT1G72360	ERF	PvTHI1-1	2369	2389	-	18.4219	3.05e-07	0.0033	AGCCACGCGCCGCCGCCGGGG
AT1G28160	ERF	PvTHI1-1	2369	2383	+	18.6875	3.07e-07	0.0033	CCCCGGCGGCGGCGC
AT5G08070	TCP	PvTHIC	2410	2420	+	19.3288	3.09e-07	0.01	GTGGTCCCCAA
AT5G18560	ERF	PvTHI1-1	2566	2580	-	18.75	3.19e-07	0.00259	CCTCCGCCGCCACGG
AT1G22810	ERF	PvTHI1-1	2567	2581	+	18.5625	3.23e-07	0.0037	CGTGGCGGCGGAGGA
AT5G25190	ERF	PvTHI1-1	2289	2307	-	18.3125	3.32e-07	0.00357	AGGAGAGGCCGGCGGAGCC
AT4G18450	ERF	PvTHI1-1	2374	2390	+	18.2031	3.33e-07	0.00359	GCGGCGGCGCGTGGCTC
AT4G38910	BBR-BPC	PvTHI1-2	794	823	+	-19.4937	3.37e-07	0.00739	CAAGAGAAAAAAAGAAAGAGAGAGTATGAA
AT5G51190	ERF	PvTHI1-1	2568	2582	+	18.5469	3.4e-07	0.00274	GTGGCGGCGGAGGAC
AT1G22810	ERF	PvTPK	223	237	+	18.4844	3.41e-07	0.0037	CGAGGTGGCGGTGAT
AT1G34180	NAC	PvTHI1-2	2468	2482	+	18.375	3.46e-07	0.0057	CGTGGTGATCAAGCA
AT1G34180	NAC	PvTHI1-1	2483	2497	+	18.375	3.46e-07	0.0057	CGTGGTGATCAAGCA
AT1G79180	MYB	PvTHI1-2	2063	2083	+	18.25	3.68e-07	0.012	CCTGTTTTCCACCAAACCCAC
AT1G53230	TCP	PvTHIC	2408	2420	-	19.0156	3.68e-07	0.012	TTGGGGACCACTA
AT5G44210	ERF	PvTHI1-2	2128	2148	-	17.7031	3.7e-07	0.00298	CGGGTGAGGGAGCGGCGGACA
AT2G45660	MIKC_MADS	PvTHIC	429	449	+	17.2754	3.76e-07	0.00396	CTCTCTCTTCTCTCTCTTCCC
AT5G67000	ERF	PvTHI1-1	2369	2383	+	17.8767	3.78e-07	0.0041	CCCCGGCGGCGGCGC
AT3G50410	Dof	PvTPK	596	616	-	15.9062	3.89e-07	0.0125	AGCTTGTCTTTTTTCCTTTTT
AT1G30210	TCP	PvTHIC	2409	2420	-	19	3.91e-07	0.0127	TTGGGGACCACT
AT2G40340	ERF	PvTHI1-2	2130	2150	-	17.5735	3.94e-07	0.00424	AGCGGGTGAGGGAGCGGCGGA
AT5G05550	Trihelix	PvTPK	2034	2048	-	18.1562	3.96e-07	0.0129	GTTCTCCGGCGAAAG
AT3G11020	ERF	PvTHI1-1	2563	2583	+	18.1719	4e-07	0.00654	ACGCCGTGGCGGCGGAGGACT
AT1G75490	ERF	PvTHI1-1	2569	2583	-	18.1875	4e-07	0.00494	AGTCCTCCGCCGCCA
AT5G47230	ERF	PvTHI1-1	2569	2583	-	17.8906	4.04e-07	0.00328	AGTCCTCCGCCGCCA
AT1G18960	MYB_related	PvTHIC	854	875	-	17.0274	4.04e-07	0.00598	AAACACCAACAACAACAACAAA
AT3G20310	ERF	PvTHI1-1	2566	2586	-	17.875	4.15e-07	0.00449	TCAAGTCCTCCGCCGCCACGG
AT1G44830	ERF	PvTHI1-1	2372	2386	-	18.2656	4.25e-07	0.00511	CACGCGCCGCCGCCG
AT2G33710	ERF	PvTHI1-1	2369	2383	-	18.0781	4.29e-07	0.00344	GCGCCGCCGCCGGGG
AT1G28160	ERF	PvTHI1-1	2566	2580	+	18.1562	4.29e-07	0.00347	CCGTGGCGGCGGAGG
AT1G77640	ERF	PvTPK	217	237	+	18.3906	4.32e-07	0.0126	GCTCACCGAGGTGGCGGTGAT
AT1G12610	ERF	PvTHI1-1	2254	2268	-	18.3382	4.34e-07	0.0141	CGGTGTCGGCGTAGG
AT1G53910	ERF	PvTHI1-1	2363	2383	+	18.0156	4.36e-07	0.00469	AGTGAGCCCCGGCGGCGGCGC
AT5G18450	ERF	PvTHI1-1	2367	2381	+	18.125	4.45e-07	0.0048	AGCCCCGGCGGCGGC
AT5G42520	BBR-BPC	PvTHI1-2	799	819	-	12.9589	4.5e-07	0.0144	TACTCTCTCTTTCTTTTTTTC
AT3G28910	MYB	PvTHI1-2	2007	2021	+	17.2656	4.5e-07	0.0103	TCTACAACCACCTCC
AT1G75490	ERF	PvTPK	178	192	-	18.0156	4.55e-07	0.00494	CCACTTCCACCACCA
AT1G44830	ERF	PvTPK	178	192	-	18.0938	4.75e-07	0.00511	CCACTTCCACCACCA
AT2G01930	BBR-BPC	PvTHI1-2	799	822	+	12.7031	4.83e-07	0.00507	GAAAAAAAGAAAGAGAGAGTATGA
AT1G21910	ERF	PvTHI1-1	2373	2392	-	18.1719	4.88e-07	0.00789	CCGAGCCACGCGCCGCCGCC
AT5G45300	BES1	PvTH1	2211	2225	+	18.5781	4.91e-07	0.0161	CCACACGTGCTAACT
AT1G24260	MIKC_MADS	PvTHIC	1008	1020	+	16.2059	4.91e-07	0.0161	CCTAAAATGGAAA
AT3G47600	MYB	PvTHI1-2	2005	2023	-	17.4375	4.99e-07	0.0164	GAGGAGGTGGTTGTAGAAG
AT3G24050	GATA	PvTHIC	3886	3900	+	17.7794	5.04e-07	0.00713	ATGGTGAAGCTGGTG
AT3G47500	Dof	PvTHIC	1011	1029	+	16.3906	5.17e-07	0.0167	AAAATGGAAAAAGGGACCA
AT2G01570	GRAS	PvTHI1-2	797	816	+	16.8429	5.22e-07	0.0169	GAGAAAAAAAGAAAGAGAGA
AT1G69570	Dof	PvTHI1-1	1226	1252	+	17.1406	5.3e-07	0.00572	CATTTACTTTTTGATTTCATTTTCTTT
AT1G50640	ERF	PvTHI1-1	2566	2580	+	17.75	5.34e-07	0.00579	CCGTGGCGGCGGAGG
AT5G65130	ERF	PvTPK	175	189	-	17.5938	5.47e-07	0.00443	CTTCCACCACCACCA
AT5G65130	ERF	PvTPK	178	192	-	17.5938	5.47e-07	0.00443	CCACTTCCACCACCA
AT4G38910	BBR-BPC	PvTHI1-2	796	825	+	-21.7975	5.52e-07	0.00739	AGAGAAAAAAAGAAAGAGAGAGTATGAATT
AT2G40340	ERF	PvTHI1-1	2561	2581	+	16.9853	5.56e-07	0.00449	CAACGCCGTGGCGGCGGAGGA
AT1G64620	Dof	PvTPK	589	607	+	15.3906	5.63e-07	0.0182	TAAAAATAAAAAGGAAAAA
AT5G25810	ERF	PvTHI1-1	2565	2579	-	17.7344	5.67e-07	0.018	CTCCGCCGCCACGGC
AT4G01680	MYB	PvTHI1-2	2008	2021	+	17.3125	5.73e-07	0.00757	CTACAACCACCTCC
AT4G31060	ERF	PvTHI1-2	2346	2365	-	17.9844	5.76e-07	0.00809	CCACCGCCGGGGCTGACGGA
AT1G43160	ERF	PvTHI1-1	2369	2383	+	17.5625	5.83e-07	0.00471	CCCCGGCGGCGGCGC
AT4G36900	ERF	PvTHI1-1	2372	2381	-	17.5385	5.92e-07	0.00924	GCCGCCGCCG
AT5G47220	ERF	PvTHI1-1	2569	2589	-	17.25	5.97e-07	0.00482	CGATCAAGTCCTCCGCCGCCA
AT3G50260	ERF	PvTHI1-1	2372	2386	-	17.8125	6.09e-07	0.0157	CACGCGCCGCCGCCG
AT4G28140	ERF	PvTHI1-1	2281	2300	-	17.6562	6.09e-07	0.00393	GCCGGCGGAGCCCGCCCCCA
AT5G66940	Dof	PvTPK	589	617	-	16.7031	6.18e-07	0.0128	AAGCTTGTCTTTTTTCCTTTTTATTTTTA
AT1G44830	ERF	PvTHI1-1	2569	2583	-	17.7031	6.23e-07	0.00511	AGTCCTCCGCCGCCA
AT4G23750	ERF	PvTHI1-1	2373	2380	-	18.5426	6.26e-07	0.0099	CCGCCGCC
AT4G23750	ERF	PvTHI1-1	2570	2577	-	18.5426	6.26e-07	0.0099	CCGCCGCC
AT3G16770	ERF	PvTHI1-1	2376	2383	-	17.8558	6.26e-07	0.0131	GCGCCGCC
AT1G28360	ERF	PvTHI1-1	2372	2379	-	18.875	6.26e-07	0.00977	CGCCGCCG
AT1G28360	ERF	PvTHI1-1	2375	2382	-	18.875	6.26e-07	0.00977	CGCCGCCG
AT1G06160	ERF	PvTHI1-1	2372	2379	-	18.0851	6.26e-07	0.00992	CGCCGCCG
AT1G06160	ERF	PvTHI1-1	2375	2382	-	18.0851	6.26e-07	0.00992	CGCCGCCG
AT1G53170	ERF	PvTHI1-1	2570	2584	-	17.5938	6.3e-07	0.00513	AAGTCCTCCGCCGCC
AT3G28910	MYB	PvTHI1-1	667	681	+	16.9219	6.32e-07	0.0103	ACTCCAACCACCAGC
AT2G44940	ERF	PvTHI1-1	2254	2268	-	17.75	6.48e-07	0.0209	CGGTGTCGGCGTAGG
AT3G24050	GATA	PvTH1	3280	3294	+	17.4412	6.54e-07	0.00713	GTGATGCTGATGGTG
AT4G16750	ERF	PvTHI1-1	2371	2385	-	17.5156	6.58e-07	0.0101	ACGCGCCGCCGCCGG
AT1G34670	MYB	PvTHI1-2	2067	2087	-	16.4062	6.59e-07	0.0176	ATGTGTGGGTTTGGTGGAAAA
AT5G17430	AP2	PvTHI1-2	799	818	+	17.1266	6.66e-07	0.00535	GAAAAAAAGAAAGAGAGAGT
AT4G33280	B3	PvTHI1-2	2066	2086	-	11.9853	6.7e-07	0.0219	TGTGTGGGTTTGGTGGAAAAC
AT5G13910	ERF	PvTHI1-2	2127	2147	+	17	6.81e-07	0.00405	ATGTCCGCCGCTCCCTCACCC
AT2G40220	ERF	PvTHI1-2	2132	2141	+	16.8953	6.81e-07	0.0108	CGCCGCTCCC
AT4G38910	BBR-BPC	PvTHI1-2	800	829	+	-22.8987	6.92e-07	0.00739	AAAAAAAGAAAGAGAGAGTATGAATTTGAT
AT3G06740	GATA	PvTH1	3282	3300	-	16.3188	6.93e-07	0.0227	CATGAACACCATCAGCATC
AT4G01680	MYB	PvTPK	176	189	-	17.1094	6.99e-07	0.00757	CTTCCACCACCACC
AT5G62320	MYB	PvTHIC	620	632	-	16.2969	7.04e-07	0.023	ATCCACCTAACCC
AT1G28370	ERF	PvTHI1-1	2369	2383	-	17.2969	7.11e-07	0.00573	GCGCCGCCGCCGGGG
AT5G62020	HSF	PvTPK	388	399	-	17.2344	7.12e-07	0.0235	GAAGATTCCAGA
AT1G18960	MYB_related	PvTPK	2202	2223	+	16.6027	7.24e-07	0.00598	TTCCCGCATCAACAACCTTCCC
AT1G18960	MYB_related	PvTHI1-2	2259	2280	-	16.6027	7.24e-07	0.00598	CAGATCCAGCACCAACGATGAC
AT1G12630	ERF	PvTHI1-1	2371	2391	-	17.4531	7.3e-07	0.0126	CGAGCCACGCGCCGCCGCCGG
AT2G36010	E2F/DP	PvTHI1-1	2723	2736	-	17.7188	7.31e-07	0.0236	CGGTGGCGCCAAAG
AT1G18960	MYB_related	PvTHIC	851	872	-	16.589	7.37e-07	0.00598	CACCAACAACAACAACAAAAAT
AT5G04390	C2H2	PvTHI1-1	1877	1887	-	13.2344	7.44e-07	0.0245	GAGTGATGGGG
AT2G47070	SBP	PvTHIC	1220	1229	+	18.4231	7.48e-07	0.0123	TCCGTACGGA
AT2G47070	SBP	PvTHIC	1220	1229	-	18.4231	7.48e-07	0.0123	TCCGTACGGA
AT3G12820	MYB	PvTHI1-2	2070	2085	-	17.0938	7.53e-07	0.0247	GTGTGGGTTTGGTGGA
AT5G13910	ERF	PvTHI1-2	2349	2369	-	16.8125	7.59e-07	0.00405	CGCCCCACCGCCGGGGCTGAC
AT2G40340	ERF	PvTHI1-1	2289	2309	-	16.4265	7.67e-07	0.00495	GCAGGAGAGGCCGGCGGAGCC
AT5G25390	ERF	PvTHI1-1	2292	2312	+	14.7536	7.83e-07	0.00567	TCCGCCGGCCTCTCCTGCGCG
AT1G12630	ERF	PvTHI1-1	2246	2266	+	17.375	7.83e-07	0.0126	CATGATAACCTACGCCGACAC
AT5G25390	ERF	PvTHI1-1	2253	2273	+	14.7246	7.94e-07	0.00567	ACCTACGCCGACACCGATGTC
AT5G66940	Dof	PvTHI1-1	1248	1276	+	16.4688	7.95e-07	0.0128	TCTTTCATCTTTCTCACTTTTGTTTTTTC
AT1G72050	C2H2	PvTHI1-2	2008	2026	+	16.6134	8.01e-07	0.00838	CTACAACCACCTCCTCCTT
AT1G66370	MYB	PvTH1	3069	3079	-	14.6094	8.01e-07	0.0264	GAGTCCGTTAC
AT1G44830	ERF	PvTH1	2052	2066	+	17.2344	8.34e-07	0.00511	GCTCAGGCACCGCCG
AT4G25470	ERF	PvTHI1-1	2254	2268	+	17.2969	8.37e-07	0.0274	CCTACGCCGACACCG
AT3G17730	NAC	PvTHI1-2	2466	2482	+	17.3125	8.41e-07	0.0138	TACGTGGTGATCAAGCA
AT3G17730	NAC	PvTHI1-1	2481	2497	+	17.3125	8.41e-07	0.0138	TACGTGGTGATCAAGCA
AT1G16490	MYB	PvTHI1-2	2068	2082	-	16.75	8.49e-07	0.0279	TGGGTTTGGTGGAAA
AT4G21030	Dof	PvTPK	591	609	+	16.2188	8.54e-07	0.0277	AAAATAAAAAGGAAAAAAG
AT2G44840	ERF	PvTHI1-1	2371	2385	-	17.7031	8.56e-07	0.00922	ACGCGCCGCCGCCGG
AT1G53170	ERF	PvTHI1-1	2286	2300	+	17.0938	8.56e-07	0.00557	GCGGGCTCCGCCGGC
AT1G03800	ERF	PvTHI1-1	2570	2590	-	16.7031	8.76e-07	0.0071	ACGATCAAGTCCTCCGCCGCC
AT4G17490	ERF	PvTHI1-2	2351	2371	-	15.7656	8.8e-07	0.00702	CACGCCCCACCGCCGGGGCTG
AT4G37180	G2-like	PvTPK	191	201	-	15.1719	8.91e-07	0.0294	CCGAAGATTCC
AT1G77640	ERF	PvTH1	2034	2054	+	17.4062	8.93e-07	0.0126	CGCTTCGGTTATGGCGGTGCT
AT2G27300	NAC	PvTHI1-1	2580	2598	-	17.0781	8.95e-07	0.0292	CTTCCTTCACGATCAAGTC
AT1G30490	HD-ZIP	PvTHIC	803	817	+	16.4462	8.95e-07	0.0295	TTCATCATTACTATT
AT5G46590	NAC	PvTHI1-1	2582	2597	+	17.1875	8.98e-07	0.0295	CTTGATCGTGAAGGAA
AT5G42520	BBR-BPC	PvTHI1-2	803	823	-	11.1781	9e-07	0.0144	TTCATACTCTCTCTTTCTTTT
AT5G63090	LBD	PvTHI1-1	2367	2387	-	16	9.07e-07	0.0144	CCACGCGCCGCCGCCGGGGCT
AT5G16820	HSF	PvTPK	388	399	-	17.2344	9.19e-07	0.0301	GAAGATTCCAGA
AT4G16750	ERF	PvTHI1-1	2252	2266	+	17.1406	9.23e-07	0.0101	AACCTACGCCGACAC
AT2G40340	ERF	PvTHI1-2	2663	2683	+	16.0882	9.28e-07	0.005	GATGGAGGCTAAAGTGGTGGT
AT1G44830	ERF	PvTHI1-2	2357	2371	-	17.0469	9.35e-07	0.00511	CACGCCCCACCGCCG
AT5G10280	MYB	PvTHIC	622	631	+	14.9863	9.46e-07	0.0312	GTTAGGTGGA
AT3G50260	ERF	PvTHI1-2	2357	2371	-	17.2344	9.6e-07	0.0157	CACGCCCCACCGCCG
AT1G44830	ERF	PvTPK	175	189	-	17	9.6e-07	0.00511	CTTCCACCACCACCA
AT5G67190	ERF	PvTHI1-1	2372	2386	-	17.2656	9.61e-07	0.0203	CACGCGCCGCCGCCG
AT4G31060	ERF	PvTPK	217	236	-	17.3281	9.61e-07	0.00809	TCACCGCCACCTCGGTGAGC
AT5G25390	ERF	PvTHI1-2	2666	2686	-	14.3333	9.61e-07	0.00567	CTCACCACCACTTTAGCCTCC
AT1G08810	MYB	PvTHI1-1	665	683	+	16.75	9.62e-07	0.0156	TTACTCCAACCACCAGCAT
AT4G31060	ERF	PvTHI1-1	2257	2276	+	17.3125	9.72e-07	0.00809	ACGCCGACACCGATGTCGTC
AT5G13910	ERF	PvTHI1-2	2346	2366	-	16.375	9.74e-07	0.0043	CCCACCGCCGGGGCTGACGGA
AT5G44210	ERF	PvTHI1-1	2366	2386	+	16.0156	9.81e-07	0.0059	GAGCCCCGGCGGCGGCGCGTG
AT1G21910	ERF	PvTHI1-1	2570	2589	-	17.1562	9.83e-07	0.0106	CGATCAAGTCCTCCGCCGCC
AT1G75490	ERF	PvTHI1-2	2357	2371	-	16.9219	9.9e-07	0.00807	CACGCCCCACCGCCG
AT4G31060	ERF	PvTH1	2034	2053	-	17.2812	9.95e-07	0.00809	GCACCGCCATAACCGAAGCG
AT1G29160	Dof	PvTPK	587	607	+	15.625	9.99e-07	0.0323	AATAAAAATAAAAAGGAAAAA
AT1G19350	BES1	PvTH1	2211	2221	-	17.1392	1.01e-06	0.033	AGCACGTGTGG
AT5G64750	ERF	PvTHI1-2	2129	2147	-	16.7031	1.01e-06	0.00722	GGGTGAGGGAGCGGCGGAC
AT3G57600	ERF	PvTPK	176	186	-	16.8906	1.01e-06	0.0102	CCACCACCACC
AT1G36060	ERF	PvTHI1-1	2567	2580	+	17.2031	1.02e-06	0.0328	CGTGGCGGCGGAGG
AT3G55370	Dof	PvTPK	593	613	-	16.0625	1.02e-06	0.00928	TTGTCTTTTTTCCTTTTTATT
AT1G71450	ERF	PvTHI1-2	2665	2684	-	16.3906	1.03e-06	0.0092	CACCACCACTTTAGCCTCCA
AT1G22810	ERF	PvTH1	2040	2054	+	16.9219	1.03e-06	0.00837	GGTTATGGCGGTGCT
AT2G30340	LBD	PvTHI1-2	2345	2361	-	16.7812	1.04e-06	0.0166	CGCCGGGGCTGACGGAC
AT5G18450	ERF	PvTHI1-2	2352	2366	+	16.8594	1.04e-06	0.00683	AGCCCCGGCGGTGGG
AT5G07310	ERF	PvTH1	2039	2053	-	16.4531	1.04e-06	0.00771	GCACCGCCATAACCG
AT1G75080	BES1	PvTH1	2211	2230	+	17.4219	1.05e-06	0.0344	CCACACGTGCTAACTGTTGC
AT5G25390	ERF	PvTHI1-1	2367	2387	-	14.1159	1.07e-06	0.00567	CCACGCGCCGCCGCCGGGGCT
AT5G13910	ERF	PvTHI1-1	2361	2381	-	16.2031	1.07e-06	0.0043	GCCGCCGCCGGGGCTCACTGA
AT1G72050	C2H2	PvTHI1-2	2041	2059	+	16.1429	1.07e-06	0.00838	CTCTCTCCCCACCCTCTTC
AT1G72050	C2H2	PvTHI1-2	2044	2062	+	16.1429	1.07e-06	0.00838	TCTCCCCACCCTCTTCGTC
AT4G36160	NAC	PvTHI1-2	2468	2482	+	16.3906	1.08e-06	0.0178	CGTGGTGATCAAGCA
AT4G36160	NAC	PvTHI1-1	2483	2497	+	16.3906	1.08e-06	0.0178	CGTGGTGATCAAGCA
AT1G34670	MYB	PvTHI1-2	2580	2600	+	15.9688	1.08e-06	0.0176	GATGGGAAAGTTGGTGGGGTT
AT5G44210	ERF	PvTHI1-1	2254	2274	-	15.8125	1.1e-06	0.0059	CGACATCGGTGTCGGCGTAGG
AT5G51190	ERF	PvTHI1-2	2353	2367	+	16.4062	1.1e-06	0.0071	GCCCCGGCGGTGGGG
AT5G25810	ERF	PvTHI1-1	2255	2269	+	17.0781	1.1e-06	0.018	CTACGCCGACACCGA
AT1G44830	ERF	PvTHI1-1	2509	2523	+	16.75	1.11e-06	0.00511	TCACCTCCACCATCA
AT1G71450	ERF	PvTHI1-1	2291	2310	+	16.2656	1.11e-06	0.0092	CTCCGCCGGCCTCTCCTGCG
AT5G64750	ERF	PvTHI1-1	2367	2385	+	16.5156	1.13e-06	0.00722	AGCCCCGGCGGCGGCGCGT
AT1G72360	ERF	PvTHI1-2	2351	2371	-	16	1.14e-06	0.00924	CACGCCCCACCGCCGGGGCTG
AT5G10510	AP2	PvTHIC	2807	2821	-	16.3125	1.15e-06	0.037	TCTCGAGTTTCGTGA
AT3G55370	Dof	PvTPK	1387	1407	-	15.9375	1.16e-06	0.00928	ATTTCTTTTTCTATTTTTTTT
AT5G19790	ERF	PvTHI1-1	2569	2583	-	16.9062	1.17e-06	0.0124	AGTCCTCCGCCGCCA
AT1G77640	ERF	PvTHI1-2	2346	2366	+	17	1.18e-06	0.0126	TCCGTCAGCCCCGGCGGTGGG
AT5G18450	ERF	PvTHI1-2	2130	2144	-	16.6562	1.18e-06	0.00683	TGAGGGAGCGGCGGA
AT5G07310	ERF	PvTPK	222	236	-	16.2344	1.19e-06	0.00771	TCACCGCCACCTCGG
AT4G25480	ERF	PvTHI1-1	2255	2268	+	16.2969	1.2e-06	0.039	CTACGCCGACACCG
AT3G20310	ERF	PvTHI1-1	2375	2395	-	16.2188	1.2e-06	0.00973	CCACCGAGCCACGCGCCGCCG
AT1G69120	MIKC_MADS	PvTHIC	1008	1019	+	15.5424	1.21e-06	0.0371	CCTAAAATGGAA
AT3G45610	Dof	PvTHI1-1	1228	1246	+	15.3125	1.22e-06	0.0221	TTTACTTTTTGATTTCATT
AT1G12630	ERF	PvTHI1-1	2568	2588	-	16.8438	1.24e-06	0.0133	GATCAAGTCCTCCGCCGCCAC
AT4G23750	ERF	PvTHI1-1	2376	2383	-	18.0851	1.25e-06	0.0132	GCGCCGCC
AT3G16770	ERF	PvTHI1-1	2373	2380	-	16.6346	1.25e-06	0.0131	CCGCCGCC
AT3G16770	ERF	PvTHI1-1	2570	2577	-	16.6346	1.25e-06	0.0131	CCGCCGCC
AT5G67190	ERF	PvTHI1-1	2569	2583	-	16.9375	1.25e-06	0.0203	AGTCCTCCGCCGCCA
AT3G57600	ERF	PvTHI1-2	2358	2368	-	16.625	1.25e-06	0.0102	GCCCCACCGCC
AT2G31230	ERF	PvTH1	2053	2067	+	16.375	1.26e-06	0.0102	CTCAGGCACCGCCGT
AT5G18450	ERF	PvTPK	223	237	+	16.5469	1.27e-06	0.00683	CGAGGTGGCGGTGAT
AT3G27010	TCP	PvTHI1-1	2901	2921	-	16.3438	1.27e-06	0.041	CGCCCCAAAGGTAGGACCCAT
AT1G71450	ERF	PvTHI1-1	2953	2972	-	16.0469	1.28e-06	0.0092	CCCCAAAGCCTTCAACGCCA
AT3G23220	ERF	PvTHI1-2	2354	2368	+	16.0312	1.29e-06	0.0103	CCCCGGCGGTGGGGC
AT5G62940	Dof	PvTHI1-1	1226	1246	-	15.2969	1.31e-06	0.0213	AATGAAATCAAAAAGTAAATG
AT1G75490	ERF	PvTPK	175	189	-	16.5	1.31e-06	0.00853	CTTCCACCACCACCA
AT5G44210	ERF	PvTHI1-2	2348	2368	+	15.4844	1.32e-06	0.00606	CGTCAGCCCCGGCGGTGGGGC
AT3G22170	FAR1	PvTHI1-1	2377	2388	-	17.0882	1.32e-06	0.0343	GCCACGCGCCGC
AT3G45610	Dof	PvTHIC	1009	1027	-	15.2344	1.35e-06	0.0221	GTCCCTTTTTCCATTTTAG
AT1G51700	Dof	PvTHI1-1	1223	1243	-	15.0469	1.36e-06	0.0222	GAAATCAAAAAGTAAATGGTA
AT2G22540	MIKC_MADS	PvTHIC	1008	1022	-	16.7188	1.37e-06	0.0451	TTTTTCCATTTTAGG
AT5G25390	ERF	PvTHI1-1	2564	2584	-	13.5942	1.37e-06	0.00624	AAGTCCTCCGCCGCCACGGCG
AT3G23210	bHLH	PvTHI1-1	2372	2394	-	16.5781	1.4e-06	0.0263	CACCGAGCCACGCGCCGCCGCCG
AT1G79180	MYB	PvTHIC	618	638	-	16.5469	1.41e-06	0.017	CACTATATCCACCTAACCCTT
AT3G21175	GATA	PvTH1	3281	3295	-	13.9062	1.43e-06	0.0469	ACACCATCAGCATCA
AT1G52150	HD-ZIP	PvTHIC	803	817	-	16.0923	1.44e-06	0.0374	AATAGTAATGATGAA
AT3G08500	MYB	PvTHI1-2	2071	2081	-	15.8906	1.44e-06	0.0255	GGGTTTGGTGG
AT1G46768	ERF	PvTHI1-1	2254	2266	-	16.8906	1.44e-06	0.0233	GTGTCGGCGTAGG
AT2G01930	BBR-BPC	PvTHI1-1	227	250	-	10	1.45e-06	0.00892	AAGATATTGAGATGGAGAGAGAAT
AT4G38000	Dof	PvTPK	582	609	-	15.8281	1.45e-06	0.0461	CTTTTTTCCTTTTTATTTTTATTTTTGT
AT5G65130	ERF	PvTHI1-1	2509	2523	+	15.9688	1.46e-06	0.00944	TCACCTCCACCATCA
AT4G18450	ERF	PvTH1	2051	2067	-	15.3438	1.47e-06	0.0114	ACGGCGGTGCCTGAGCA
AT5G12870	MYB	PvTHIC	621	630	+	15.2981	1.49e-06	0.049	GGTTAGGTGG
AT5G08070	TCP	PvTPK	2128	2138	-	16.1096	1.49e-06	0.0242	GTGGTCCCAAA
AT1G20640	Nin-like	PvTHI1-2	1768	1782	+	15.8676	1.51e-06	0.0123	AGTGCAGCAGCACCA
AT1G65620	LBD	PvTHI1-2	2345	2365	-	15.5625	1.52e-06	0.0241	CCACCGCCGGGGCTGACGGAC
AT4G27950	ERF	PvTPK	216	236	-	14.75	1.52e-06	0.00821	TCACCGCCACCTCGGTGAGCT
AT1G53230	TCP	PvTPK	2128	2140	+	17.3594	1.53e-06	0.0249	TTTGGGACCACGC
AT4G27950	ERF	PvTH1	2033	2053	-	14.7206	1.54e-06	0.00821	GCACCGCCATAACCGAAGCGG
AT1G30210	TCP	PvTPK	2128	2139	+	17.1406	1.55e-06	0.0252	TTTGGGACCACG
AT5G25190	ERF	PvTHI1-1	2369	2387	+	15.7812	1.56e-06	0.0126	CCCCGGCGGCGGCGCGTGG
AT1G79180	MYB	PvTHI1-2	2584	2604	-	16.4062	1.56e-06	0.017	TGACAACCCCACCAACTTTCC
AT5G38800	bZIP	PvTHI1-2	89	100	-	14.6628	1.57e-06	0.0515	TCCACGTGATCA
AT1G18960	MYB_related	PvTHI1-2	1769	1790	+	15.9863	1.57e-06	0.00865	GTGCAGCAGCACCAACCATTCA
AT1G71450	ERF	PvTHI1-1	2258	2277	+	15.7188	1.58e-06	0.0092	CGCCGACACCGATGTCGTCG
AT5G67000	ERF	PvTH1	2039	2053	+	16.3014	1.58e-06	0.0129	CGGTTATGGCGGTGC
AT1G13260	RAV	PvTHIC	845	861	+	15.7344	1.59e-06	0.0519	CTAATGATTTTTGTTGT
AT3G50260	ERF	PvTHI1-1	2569	2583	-	16.5469	1.59e-06	0.0157	AGTCCTCCGCCGCCA
AT5G42520	BBR-BPC	PvTHI1-2	795	815	-	9.64384	1.59e-06	0.0144	CTCTCTTTCTTTTTTTCTCTT
AT5G18560	ERF	PvTH1	2055	2069	+	16.0781	1.6e-06	0.0104	CAGGCACCGCCGTTT
AT2G01930	BBR-BPC	PvTHI1-2	793	816	+	9.75	1.6e-06	0.00892	CCAAGAGAAAAAAAGAAAGAGAGA
AT1G18960	MYB_related	PvTHIC	857	878	-	15.9726	1.6e-06	0.00865	TTAAAACACCAACAACAACAAC
AT1G53170	ERF	PvTH1	2054	2068	+	16.0469	1.6e-06	0.00849	TCAGGCACCGCCGTT
AT5G61600	ERF	PvTHI1-1	2282	2300	+	15.3906	1.63e-06	0.0104	GGGGGCGGGCTCCGCCGGC
AT5G39760	ZF-HD	PvTHI1-2	995	1016	+	14.8235	1.63e-06	0.0411	ACTTTTAATTAATTAATTAATA
AT3G23210	bHLH	PvTHI1-2	2100	2122	-	16.375	1.64e-06	0.0263	GCGCGAGGCGCGTGGAAGCGGGG
AT4G38910	BBR-BPC	PvTHI1-1	222	251	-	-27.0886	1.65e-06	0.0132	TAAGATATTGAGATGGAGAGAGAATTTGCT
AT5G23280	TCP	PvTHI1-1	2901	2911	-	16.3281	1.65e-06	0.054	GTAGGACCCAT
AT3G04030	G2-like	PvTPK	188	201	+	14.6406	1.65e-06	0.0543	AGTGGAATCTTCGG
AT5G07310	ERF	PvTHI1-1	2366	2380	-	15.6875	1.65e-06	0.00896	CCGCCGCCGGGGCTC
AT2G22750	bHLH	PvTHI1-2	2107	2123	-	16.2466	1.68e-06	0.0551	CGCGCGAGGCGCGTGGA
AT1G22810	ERF	PvTHI1-1	2367	2381	+	16.1562	1.68e-06	0.011	AGCCCCGGCGGCGGC
AT1G72360	ERF	PvTH1	2052	2072	+	15.2031	1.69e-06	0.011	GCTCAGGCACCGCCGTTTTTT
AT2G01930	BBR-BPC	PvTHI1-1	229	252	-	9.59375	1.7e-06	0.00892	GTAAGATATTGAGATGGAGAGAGA
AT4G36900	ERF	PvTH1	2057	2066	+	16.2308	1.74e-06	0.0181	GGCACCGCCG
AT5G61600	ERF	PvTHI1-1	2570	2588	-	15.2656	1.74e-06	0.0104	GATCAAGTCCTCCGCCGCC
AT3G52440	Dof	PvTHIC	1017	1027	+	13.6094	1.77e-06	0.0578	GAAAAAGGGAC
AT3G20310	ERF	PvTPK	175	195	-	15.5781	1.78e-06	0.0104	ATTCCACTTCCACCACCACCA
AT1G14580	C2H2	PvTHI1-1	1569	1588	+	16.1618	1.78e-06	0.0576	TCTTTTCTTGTCATTTTCTG
AT5G47230	ERF	PvTPK	222	236	-	15.375	1.78e-06	0.00908	TCACCGCCACCTCGG
AT1G13300	G2-like	PvTPK	391	405	-	15.4375	1.79e-06	0.0588	GGGTGCGAAGATTCC
AT1G71450	ERF	PvTHI1-1	2569	2588	-	15.5156	1.8e-06	0.0092	GATCAAGTCCTCCGCCGCCA
AT2G01570	GRAS	PvTHI1-1	1569	1588	-	15.6	1.8e-06	0.0291	CAGAAAATGACAAGAAAAGA
AT5G42520	BBR-BPC	PvTHI1-2	797	817	-	9.30137	1.81e-06	0.0144	CTCTCTCTTTCTTTTTTTCTC
AT1G03800	ERF	PvTH1	2048	2068	+	15.3906	1.82e-06	0.0118	CGGTGCTCAGGCACCGCCGTT
AT1G53170	ERF	PvTHI1-2	2355	2369	-	15.8125	1.83e-06	0.00849	CGCCCCACCGCCGGG
AT4G17980	NAC	PvTHI1-2	2466	2480	+	16.125	1.83e-06	0.0302	TACGTGGTGATCAAG
AT4G17980	NAC	PvTHI1-1	2481	2495	+	16.125	1.83e-06	0.0302	TACGTGGTGATCAAG
AT4G28140	ERF	PvTH1	2046	2065	-	16.0938	1.84e-06	0.0099	GGCGGTGCCTGAGCACCGCC
AT1G28370	ERF	PvTH1	2055	2069	+	15.6562	1.84e-06	0.0119	CAGGCACCGCCGTTT
AT5G64220	CAMTA	PvTPK	795	803	+	13.3942	1.86e-06	0.0159	ACGCCGCGT
AT1G28360	ERF	PvTHI1-1	2569	2576	-	17.8942	1.87e-06	0.0194	CGCCGCCA
AT3G61120	MIKC_MADS	PvTH1	1246	1263	-	16.2647	1.89e-06	0.0598	TTACTAAAATAAGTAAAT
AT1G31140	MIKC_MADS	PvTHIC	1006	1020	+	16.0938	1.9e-06	0.0615	GGCCTAAAATGGAAA
AT5G63090	LBD	PvTHI1-1	2289	2309	+	14.6562	1.9e-06	0.0202	GGCTCCGCCGGCCTCTCCTGC
AT1G50640	ERF	PvTH1	2055	2069	-	15.5938	1.91e-06	0.0155	AAACGGCGGTGCCTG
AT1G51220	C2H2	PvTHIC	1926	1940	-	15.1875	1.91e-06	0.0629	AACCTGCAGCACAAT
AT3G12820	MYB	PvTHIC	616	631	+	16.1562	1.92e-06	0.0316	AAAAGGGTTAGGTGGA
AT3G24050	GATA	PvTPK	2155	2169	+	15.9853	1.94e-06	0.0159	GCGCCGATGGAGGTG
AT1G53910	ERF	PvTH1	2055	2075	-	15.375	1.95e-06	0.0157	CGTAAAAAACGGCGGTGCCTG
AT2G40340	ERF	PvTHI1-1	2364	2384	+	14.7353	1.95e-06	0.00891	GTGAGCCCCGGCGGCGGCGCG
AT5G67450	C2H2	PvTHIC	291	301	-	14.1094	1.97e-06	0.0619	AGAGTGAGTGA
AT3G23220	ERF	PvTPK	222	236	+	15.2031	1.98e-06	0.0107	CCGAGGTGGCGGTGA
AT3G08500	MYB	PvTPK	176	186	+	15.5156	2e-06	0.0255	GGTGGTGGTGG
AT5G20240	MIKC_MADS	PvTHIC	1008	1021	+	15.7656	2e-06	0.0642	CCTAAAATGGAAAA
AT5G03150	C2H2	PvTHI1-1	1569	1588	+	16.1562	2e-06	0.0653	TCTTTTCTTGTCATTTTCTG
AT3G20310	ERF	PvTHI1-1	1999	2019	-	15.375	2.01e-06	0.0104	TGGTTGCCATGGCCGCCATCA
AT3G23250	MYB	PvTHI1-2	2060	2080	+	15.625	2.01e-06	0.0368	GTCCCTGTTTTCCACCAAACC
AT5G47220	ERF	PvTHI1-2	2354	2374	-	15.0156	2.04e-06	0.0108	AGCCACGCCCCACCGCCGGGG
AT5G62320	MYB	PvTHI1-2	2069	2081	+	15.4531	2.06e-06	0.028	TTCCACCAAACCC
AT2G45680	TCP	PvTHI1-1	2892	2912	+	13.7941	2.07e-06	0.067	GCTCCAAGAATGGGTCCTACC
AT4G34410	ERF	PvTHI1-1	2368	2382	+	16.1562	2.09e-06	0.0341	GCCCCGGCGGCGGCG
AT5G18450	ERF	PvTH1	2040	2054	+	15.7188	2.09e-06	0.00887	GGTTATGGCGGTGCT
AT2G35700	ERF	PvTHI1-1	2372	2386	+	16.2812	2.09e-06	0.0385	CGGCGGCGGCGCGTG
AT5G44210	ERF	PvTH1	2033	2053	+	14.625	2.09e-06	0.00844	CCGCTTCGGTTATGGCGGTGC
AT3G22170	FAR1	PvTHI1-2	2107	2118	+	16.5588	2.09e-06	0.0343	TCCACGCGCCTC
AT3G11020	ERF	PvTHI1-1	2251	2271	-	16.2188	2.1e-06	0.0228	CATCGGTGTCGGCGTAGGTTA
AT1G28160	ERF	PvTH1	2055	2069	-	15.3594	2.11e-06	0.0136	AAACGGCGGTGCCTG
AT1G73730	EIL	PvTHI1-2	2618	2638	-	15.9747	2.12e-06	0.0695	GTGTCATGGTTCATCGAAACC
AT5G47230	ERF	PvTPK	175	189	-	15.0625	2.12e-06	0.00908	CTTCCACCACCACCA
AT1G06180	MYB	PvTHI1-2	2070	2084	-	16.0938	2.13e-06	0.0411	TGTGGGTTTGGTGGA
AT1G18960	MYB_related	PvTHI1-2	2583	2604	-	15.726	2.14e-06	0.0099	TGACAACCCCACCAACTTTCCC
AT1G68550	ERF	PvTH1	2055	2069	+	15.2812	2.14e-06	0.0138	CAGGCACCGCCGTTT
AT1G71450	ERF	PvTHI1-2	2348	2367	-	15.2344	2.14e-06	0.0092	CCCCACCGCCGGGGCTGACG
AT5G47220	ERF	PvTHI1-1	1999	2019	-	14.9219	2.15e-06	0.0108	TGGTTGCCATGGCCGCCATCA
AT3G47600	MYB	PvTHI1-1	665	683	-	15.9219	2.17e-06	0.0357	ATGCTGGTGGTTGGAGTAA
AT4G18450	ERF	PvTHI1-2	2356	2372	+	14.5	2.19e-06	0.0114	CCGGCGGTGGGGCGTGG
AT5G18450	ERF	PvTHI1-1	2370	2384	+	15.6406	2.19e-06	0.00887	CCCGGCGGCGGCGCG
AT1G22810	ERF	PvTHI1-1	2370	2384	+	15.7188	2.2e-06	0.0119	CCCGGCGGCGGCGCG
AT5G61600	ERF	PvTHI1-2	2355	2373	-	14.8125	2.2e-06	0.0104	GCCACGCCCCACCGCCGGG
AT2G40340	ERF	PvTHI1-1	2600	2620	+	14.5	2.21e-06	0.00891	GAGAGTCGCGGGGGTGGTGAC
AT1G75490	ERF	PvTH1	2052	2066	+	15.625	2.21e-06	0.0105	GCTCAGGCACCGCCG
AT1G75490	ERF	PvTHI1-1	2509	2523	+	15.5938	2.25e-06	0.0105	TCACCTCCACCATCA
AT2G33710	ERF	PvTH1	2052	2066	+	15.1719	2.26e-06	0.0145	GCTCAGGCACCGCCG
AT1G69120	MIKC_MADS	PvTH1	2088	2099	-	14.9407	2.27e-06	0.0371	CCAAAATGGGAA
AT1G52150	HD-ZIP	PvTHI1-1	693	707	-	15.6615	2.27e-06	0.0374	AGTGGTGATGATGAC
AT1G20640	Nin-like	PvTHI1-2	3011	3025	-	15.4853	2.29e-06	0.0149	GATTCAGCAGCAGCA
AT1G71450	ERF	PvTHI1-1	2572	2591	-	15.125	2.29e-06	0.0092	CACGATCAAGTCCTCCGCCG
AT3G23220	ERF	PvTH1	2055	2069	-	14.9062	2.29e-06	0.0107	AAACGGCGGTGCCTG
AT3G45150	TCP	PvTHIC	2410	2420	-	15.7215	2.3e-06	0.0623	TTGGGGACCAC
AT1G12260	NAC	PvTHI1-2	2468	2482	+	15.75	2.3e-06	0.0378	CGTGGTGATCAAGCA
AT1G12260	NAC	PvTHI1-1	2483	2497	+	15.75	2.3e-06	0.0378	CGTGGTGATCAAGCA
AT3G09735	S1Fa-like	PvTPK	386	400	-	15.8281	2.3e-06	0.0757	CGAAGATTCCAGAGA
AT5G61600	ERF	PvTH1	2050	2068	+	14.7188	2.3e-06	0.0104	GTGCTCAGGCACCGCCGTT
AT1G72050	C2H2	PvTHI1-2	2014	2032	+	14.8824	2.31e-06	0.0121	CCACCTCCTCCTTATTGTC
AT5G25190	ERF	PvTHI1-1	2253	2271	-	15.0781	2.32e-06	0.014	CATCGGTGTCGGCGTAGGT
AT3G23220	ERF	PvTHI1-1	2569	2583	+	14.875	2.33e-06	0.0107	TGGCGGCGGAGGACT
AT3G49530	NAC	PvTHI1-1	2582	2596	+	16.125	2.33e-06	0.0768	CTTGATCGTGAAGGA
AT2G18300	bHLH	PvTH1	3554	3565	-	16.1667	2.34e-06	0.0759	ACTGCACGTGCA
AT2G02080	C2H2	PvTHI1-1	1572	1588	-	15.875	2.35e-06	0.0766	CAGAAAATGACAAGAAA
AT3G20310	ERF	PvTHI1-1	2369	2389	-	15.1094	2.35e-06	0.0104	AGCCACGCGCCGCCGCCGGGG
AT2G20110	CPP	PvTHI1-2	1324	1338	-	15.4853	2.36e-06	0.0504	ATTTAAATTTTTTAT
AT1G46768	ERF	PvTHI1-1	2371	2383	+	16.2344	2.36e-06	0.0254	CCGGCGGCGGCGC
AT4G25490	ERF	PvTHI1-1	2256	2267	+	15.8438	2.4e-06	0.0787	TACGCCGACACC
AT3G50260	ERF	PvTH1	2052	2066	+	15.9531	2.41e-06	0.0157	GCTCAGGCACCGCCG
AT3G50260	ERF	PvTPK	178	192	-	15.9531	2.41e-06	0.0157	CCACTTCCACCACCA
AT5G16600	MYB	PvTHI1-2	2586	2598	+	15.7342	2.42e-06	0.0797	AAAGTTGGTGGGG
AT5G07310	ERF	PvTHI1-2	2351	2365	-	15.0469	2.43e-06	0.0113	CCACCGCCGGGGCTG
AT5G43840	HSF	PvTPK	384	399	-	15.8594	2.44e-06	0.0803	GAAGATTCCAGAGAGC
AT3G08500	MYB	PvTHI1-1	2609	2619	+	15.3281	2.45e-06	0.0255	GGGGGTGGTGA
AT5G49300	GATA	PvTH1	3274	3300	-	5.93103	2.45e-06	0.0754	CATGAACACCATCAGCATCACAAGCAA
AT5G60970	TCP	PvTHIC	2410	2417	-	18.125	2.46e-06	0.0396	GGGACCAC
AT5G48560	bHLH	PvTH1	3555	3562	+	18.2727	2.46e-06	0.0395	GCACGTGC
AT5G48560	bHLH	PvTH1	3555	3562	-	18.2727	2.46e-06	0.0395	GCACGTGC
AT5G46760	bHLH	PvTH1	3555	3562	+	15.1	2.46e-06	0.0403	GCACGTGC
AT5G46760	bHLH	PvTH1	3555	3562	-	15.1	2.46e-06	0.0403	GCACGTGC
AT4G17880	bHLH	PvTH1	3555	3562	+	16.4304	2.46e-06	0.0404	GCACGTGC
AT4G17880	bHLH	PvTH1	3555	3562	-	16.4304	2.46e-06	0.0404	GCACGTGC
AT4G16430	bHLH	PvTH1	3555	3562	+	16.6154	2.46e-06	0.0401	GCACGTGC
AT4G16430	bHLH	PvTH1	3555	3562	-	16.6154	2.46e-06	0.0401	GCACGTGC
AT3G15030	TCP	PvTHIC	2410	2417	-	17.9255	2.46e-06	0.0399	GGGACCAC
AT2G46510	bHLH	PvTH1	3555	3562	+	17.7667	2.46e-06	0.0398	GCACGTGC
AT2G46510	bHLH	PvTH1	3555	3562	-	17.7667	2.46e-06	0.0398	GCACGTGC
AT1G32640	bHLH	PvTH1	3555	3562	+	16.325	2.46e-06	0.0404	GCACGTGC
AT1G32640	bHLH	PvTH1	3555	3562	-	16.325	2.46e-06	0.0404	GCACGTGC
AT1G01260	bHLH	PvTH1	3555	3562	+	17.093	2.46e-06	0.0399	GCACGTGC
AT1G01260	bHLH	PvTH1	3555	3562	-	17.093	2.46e-06	0.0399	GCACGTGC
AT5G60970	TCP	PvTPK	2131	2138	+	18.125	2.46e-06	0.0396	GGGACCAC
AT3G15030	TCP	PvTPK	2131	2138	+	17.9255	2.46e-06	0.0399	GGGACCAC
AT5G51990	ERF	PvTHI1-1	2256	2268	-	15.9688	2.46e-06	0.0789	CGGTGTCGGCGTA
AT5G64220	CAMTA	PvTHI1-2	2211	2219	-	13.3558	2.48e-06	0.0159	GCGGCGCGT
AT5G64220	CAMTA	PvTHI1-1	2226	2234	-	13.3558	2.48e-06	0.0159	GCGGCGCGT
AT5G64220	CAMTA	PvTHI1-1	2377	2385	+	13.3558	2.48e-06	0.0159	GCGGCGCGT
AT2G22300	CAMTA	PvTPK	798	806	+	13.883	2.49e-06	0.0819	CCGCGTCAG
AT5G47220	ERF	PvTPK	175	195	-	14.625	2.5e-06	0.0108	ATTCCACTTCCACCACCACCA
AT4G18450	ERF	PvTHI1-1	2001	2017	+	14.2031	2.5e-06	0.0114	ATGGCGGCCATGGCAAC
AT5G39760	ZF-HD	PvTHI1-2	254	275	-	14.5441	2.5e-06	0.0411	ATTAGTAATTAATAAATAAAAT
AT1G49480	B3	PvTHI1-2	458	472	-	15.7059	2.52e-06	0.0689	AACAAAAAAAAAAAT
AT1G72050	C2H2	PvTHIC	2727	2745	-	14.7311	2.53e-06	0.0121	CCTTGTAAACCTCCTCCTC
AT4G25470	ERF	PvTHI1-1	2236	2250	+	16.2031	2.55e-06	0.0417	ACATGACCGACATGA
AT5G25390	ERF	PvTHI1-1	2567	2587	-	12.2754	2.55e-06	0.00952	ATCAAGTCCTCCGCCGCCACG
AT5G62320	MYB	PvTHI1-2	2586	2598	-	15.2656	2.57e-06	0.028	CCCCACCAACTTT
AT3G20310	ERF	PvTHI1-2	2662	2682	-	14.9531	2.58e-06	0.0104	CCACCACTTTAGCCTCCATCA
AT5G61600	ERF	PvTHI1-1	2000	2018	-	14.4844	2.59e-06	0.0104	GGTTGCCATGGCCGCCATC
AT5G25190	ERF	PvTHI1-2	2351	2369	+	14.875	2.6e-06	0.014	CAGCCCCGGCGGTGGGGCG
AT1G75490	ERF	PvTHI1-1	2566	2580	-	15.3438	2.6e-06	0.0106	CCTCCGCCGCCACGG
AT2G37590	Dof	PvTPK	595	609	-	14.5156	2.62e-06	0.0853	CTTTTTTCCTTTTTA
AT1G22810	ERF	PvTHI1-1	2292	2306	-	15.4219	2.62e-06	0.0121	GGAGAGGCCGGCGGA
AT2G35700	ERF	PvTHI1-1	2569	2583	+	15.9688	2.64e-06	0.0385	TGGCGGCGGAGGACT
AT5G17430	AP2	PvTHI1-2	1557	1576	-	15.6203	2.65e-06	0.017	AAAGAAAAAAATAAAACAAA
AT1G53910	ERF	PvTHI1-1	2563	2583	+	14.7656	2.66e-06	0.0172	ACGCCGTGGCGGCGGAGGACT
AT5G10140	MIKC_MADS	PvTHIC	1003	1023	+	15.4853	2.67e-06	0.0873	TTTGGCCTAAAATGGAAAAAG
AT4G18450	ERF	PvTHI1-1	2721	2737	-	14.0625	2.67e-06	0.0114	CCGGTGGCGCCAAAGGG
AT5G67190	ERF	PvTHI1-2	2357	2371	-	15.875	2.67e-06	0.0255	CACGCCCCACCGCCG
AT5G45580	G2-like	PvTPK	188	201	+	14.9688	2.68e-06	0.0883	AGTGGAATCTTCGG
AT5G25390	ERF	PvTHI1-1	2364	2384	-	12.1594	2.69e-06	0.00952	CGCGCCGCCGCCGGGGCTCAC
AT3G23240	ERF	PvTHI1-1	2284	2311	+	14.1562	2.7e-06	0.0196	GGGCGGGCTCCGCCGGCCTCTCCTGCGC
AT3G46070	C2H2	PvTHIC	289	303	+	15.0137	2.7e-06	0.0444	CCTCACTCACTCTAC
AT5G15830	bZIP	PvTHI1-2	87	101	+	15.3594	2.74e-06	0.0898	CCTGATCACGTGGAC
AT1G78700	BES1	PvTH1	3554	3564	+	16.2812	2.75e-06	0.0894	TGCACGTGCAG
AT1G06850	bZIP	PvTH1	2864	2877	-	15.75	2.79e-06	0.0918	TTGCCAGCTCTGCT
AT4G17490	ERF	PvTHI1-1	2566	2586	-	12.9062	2.8e-06	0.0138	TCAAGTCCTCCGCCGCCACGG
AT4G18450	ERF	PvTHI1-1	2283	2299	-	13.9375	2.82e-06	0.0114	CCGGCGGAGCCCGCCCC
AT5G14340	MYB	PvTHI1-2	2585	2597	-	15.2941	2.82e-06	0.0929	CCCACCAACTTTC
AT1G71450	ERF	PvTHI1-1	2375	2394	-	14.7812	2.83e-06	0.0101	CACCGAGCCACGCGCCGCCG
AT1G09530	bHLH	PvTHI1-2	92	101	-	16.0156	2.86e-06	0.0925	GTCCACGTGA
AT5G47220	ERF	PvTHI1-1	2719	2739	+	14.3594	2.86e-06	0.0108	GACCCTTTGGCGCCACCGGAG
AT1G28160	ERF	PvTHI1-1	2287	2301	-	14.7344	2.89e-06	0.0155	GGCCGGCGGAGCCCG
AT2G45650	MIKC_MADS	PvTHIC	1005	1023	+	15.5	2.89e-06	0.0936	TGGCCTAAAATGGAAAAAG
AT4G17490	ERF	PvTHI1-1	2722	2742	+	12.8125	2.9e-06	0.0138	CCTTTGGCGCCACCGGAGTTA
AT3G23250	MYB	PvTHI1-2	2587	2607	-	15.2031	2.91e-06	0.0368	TAGTGACAACCCCACCAACTT
AT1G72360	ERF	PvTHI1-1	2560	2580	-	14.0312	2.95e-06	0.016	CCTCCGCCGCCACGGCGTTGA
AT5G61600	ERF	PvTPK	176	194	-	14.2188	2.96e-06	0.0106	TTCCACTTCCACCACCACC
AT5G18090	B3	PvTHIC	3266	3280	+	14.4795	3e-06	0.0985	GGTGATGAATGAAGG
AT1G22810	ERF	PvTPK	173	187	+	15.1875	3e-06	0.0121	ATTGGTGGTGGTGGA
AT1G21910	ERF	PvTPK	229	248	-	15.3594	3.01e-06	0.0243	GCTCCCTGATAATCACCGCC
AT4G17490	ERF	PvTHI1-1	1996	2016	-	12.7031	3.02e-06	0.0138	TTGCCATGGCCGCCATCAGAG
AT5G47220	ERF	PvTH1	2049	2069	+	14.25	3.02e-06	0.0108	GGTGCTCAGGCACCGCCGTTT
AT1G50640	ERF	PvTHI1-1	2369	2383	+	14.7344	3.04e-06	0.0198	CCCCGGCGGCGGCGC
AT1G06180	MYB	PvTHI1-2	2583	2597	+	15.6562	3.04e-06	0.0411	GGGAAAGTTGGTGGG
AT5G47230	ERF	PvTH1	2052	2066	+	14.3906	3.05e-06	0.00908	GCTCAGGCACCGCCG
AT5G25190	ERF	PvTHI1-2	2348	2366	+	14.5781	3.05e-06	0.0141	CGTCAGCCCCGGCGGTGGG
AT3G23240	ERF	PvTHI1-1	2559	2586	-	13.7969	3.06e-06	0.0196	TCAAGTCCTCCGCCGCCACGGCGTTGAA
AT5G18450	ERF	PvTHI1-2	2669	2683	+	15.0469	3.07e-06	0.011	GGCTAAAGTGGTGGT
AT5G65130	ERF	PvTH1	2052	2066	+	14.6406	3.07e-06	0.0146	GCTCAGGCACCGCCG
AT2G20110	CPP	PvTHI1-1	297	311	-	15.3088	3.11e-06	0.0504	ATTTAAATTTTTTTA
AT5G63090	LBD	PvTPK	2154	2174	-	13.7344	3.11e-06	0.0238	ATTGGCACCTCCATCGGCGCA
AT3G08500	MYB	PvTH1	2244	2254	+	14.8594	3.12e-06	0.0255	GGGGGTGGTGC
AT1G72050	C2H2	PvTHI1-2	2131	2149	+	14.3613	3.14e-06	0.0121	CCGCCGCTCCCTCACCCGC
AT5G67190	ERF	PvTH1	2052	2066	+	15.625	3.15e-06	0.0255	GCTCAGGCACCGCCG
AT5G65130	ERF	PvTH1	2243	2257	-	14.5938	3.16e-06	0.0146	CCAGCACCACCCCCA
AT1G68550	ERF	PvTHI1-2	2354	2368	-	14.5312	3.18e-06	0.0171	GCCCCACCGCCGGGG
AT2G18160	bZIP	PvTHI1-2	87	101	+	14.7031	3.18e-06	0.105	CCTGATCACGTGGAC
AT1G29160	Dof	PvTHIC	1009	1029	+	14.6406	3.18e-06	0.0515	CTAAAATGGAAAAAGGGACCA
AT2G31230	ERF	PvTHI1-1	2001	2015	-	14.5781	3.18e-06	0.0207	TGCCATGGCCGCCAT
AT1G72050	C2H2	PvTHI1-2	2038	2056	+	14.3361	3.19e-06	0.0121	CCACTCTCTCCCCACCCTC
AT5G25390	ERF	PvTH1	2034	2054	-	11.7826	3.2e-06	0.00952	AGCACCGCCATAACCGAAGCG
AT4G16750	ERF	PvTHI1-2	2356	2370	-	15.6094	3.21e-06	0.0263	ACGCCCCACCGCCGG
AT1G03800	ERF	PvTHI1-2	2379	2399	+	14.2969	3.22e-06	0.0121	GGCCAGCTCTTCTCCGCCATG
AT2G02820	MYB	PvTHI1-2	2206	2220	+	15.625	3.22e-06	0.035	AGATGACGCGCCGCT
AT4G38910	BBR-BPC	PvTHI1-2	1893	1922	-	-30.557	3.23e-06	0.0188	GGAGAAAGTTTCAAAAAAATGGAGAGAGAA
AT2G45420	LBD	PvTH1	2285	2303	+	15.0938	3.25e-06	0.0503	TGCACGCCGGGTTTACTGC
AT3G20840	AP2	PvTHIC	2806	2824	+	15.1233	3.25e-06	0.107	TTCACGAAACTCGAGAGTG
AT3G12720	MYB	PvTHI1-2	2070	2090	-	15.4688	3.26e-06	0.0532	TGCATGTGTGGGTTTGGTGGA
AT1G03800	ERF	PvTHI1-1	2280	2300	+	14.2656	3.27e-06	0.0121	GTGGGGGCGGGCTCCGCCGGC
AT2G45420	LBD	PvTHI1-1	2290	2308	+	15.0781	3.28e-06	0.0503	GCTCCGCCGGCCTCTCCTG
AT5G47230	ERF	PvTH1	2055	2069	+	14.25	3.29e-06	0.00908	CAGGCACCGCCGTTT
AT5G25390	ERF	PvTHI1-2	2004	2024	+	11.7246	3.29e-06	0.00952	GCTTCTACAACCACCTCCTCC
AT1G46264	HSF	PvTH1	3189	3203	-	14.5616	3.3e-06	0.108	GGAAGCATCAAGAAA
AT5G04410	NAC	PvTPK	1676	1687	-	13.7128	3.31e-06	0.109	CCACACGCCAAT
AT3G02990	HSF	PvTPK	388	400	-	15.4688	3.32e-06	0.109	CGAAGATTCCAGA
AT2G44940	ERF	PvTHI1-1	2566	2580	+	15.7812	3.34e-06	0.0539	CCGTGGCGGCGGAGG
AT1G22810	ERF	PvTHI1-2	2352	2366	+	15	3.34e-06	0.0121	AGCCCCGGCGGTGGG
AT4G27950	ERF	PvTH1	2055	2075	+	13.1324	3.34e-06	0.0152	CAGGCACCGCCGTTTTTTACG
AT4G18450	ERF	PvTHI1-1	2571	2587	+	13.5469	3.35e-06	0.012	GCGGCGGAGGACTTGAT
AT1G43700	bZIP	PvTH1	2866	2877	-	15.6875	3.36e-06	0.11	TTGCCAGCTCTG
AT5G51910	TCP	PvTHIC	2410	2419	-	14.9362	3.36e-06	0.0731	TGGGGACCAC
AT5G18560	ERF	PvTHI1-1	2287	2301	+	14.6406	3.38e-06	0.0183	CGGGCTCCGCCGGCC
AT3G11020	ERF	PvTPK	222	242	+	15.5625	3.38e-06	0.0276	CCGAGGTGGCGGTGATTATCA
AT5G13910	ERF	PvTHI1-1	2286	2306	+	14.0469	3.39e-06	0.0117	GCGGGCTCCGCCGGCCTCTCC
AT3G23250	MYB	PvTHIC	621	641	-	15.0156	3.41e-06	0.0368	TTTCACTATATCCACCTAACC
AT5G18450	ERF	PvTPK	173	187	+	14.8594	3.41e-06	0.011	ATTGGTGGTGGTGGA
AT5G62470	MYB	PvTPK	169	186	+	15.125	3.41e-06	0.0943	TGTAATTGGTGGTGGTGG
AT2G40340	ERF	PvTH1	2034	2054	+	13.6618	3.42e-06	0.0115	CGCTTCGGTTATGGCGGTGCT
AT1G18330	MYB_related	PvTHIC	258	269	+	15.5469	3.46e-06	0.114	GAAAATATCTAA
AT1G72050	C2H2	PvTPK	1654	1672	-	14.1849	3.49e-06	0.0121	CCTCCCTCCACACTTCCAC
AT3G23220	ERF	PvTHI1-1	1999	2013	+	14.0469	3.49e-06	0.014	TGATGGCGGCCATGG
AT1G55110	C2H2	PvTHI1-1	1571	1588	-	15.3281	3.5e-06	0.114	CAGAAAATGACAAGAAAA
AT5G47230	ERF	PvTHI1-1	2509	2523	+	14.125	3.51e-06	0.00908	TCACCTCCACCATCA
AT1G08810	MYB	PvTHI1-2	2583	2601	-	15.3281	3.51e-06	0.0373	CAACCCCACCAACTTTCCC
AT1G53170	ERF	PvTHI1-1	2000	2014	-	14.6094	3.53e-06	0.0144	GCCATGGCCGCCATC
AT5G17430	AP2	PvTHI1-1	1255	1274	-	15.2658	3.54e-06	0.019	AAAAACAAAAGTGAGAAAGA
AT5G22990	C2H2	PvTHI1-1	2260	2274	+	14.9375	3.55e-06	0.0697	CCGACACCGATGTCG
AT5G47220	ERF	PvTHI1-1	2281	2301	+	13.9219	3.56e-06	0.0115	TGGGGGCGGGCTCCGCCGGCC
AT2G40340	ERF	PvTHI1-1	2253	2273	-	13.5735	3.57e-06	0.0115	GACATCGGTGTCGGCGTAGGT
AT5G04390	C2H2	PvTHI1-1	1866	1876	-	12.625	3.58e-06	0.0432	CAGTGATGGGG
AT2G45660	MIKC_MADS	PvTHIC	2256	2276	+	15.1884	3.58e-06	0.0283	TTTCTTCCTCTTCCGTCCTTT
AT1G25550	G2-like	PvTPK	391	401	+	14.4219	3.65e-06	0.0601	GGAATCTTCGC
AT3G61120	MIKC_MADS	PvTHIC	1005	1022	+	15.1765	3.66e-06	0.0598	TGGCCTAAAATGGAAAAA
AT5G44210	ERF	PvTHI1-2	2665	2685	+	13.5469	3.68e-06	0.0132	TGGAGGCTAAAGTGGTGGTGA
AT1G03800	ERF	PvTPK	226	246	-	14.0312	3.68e-06	0.0121	TCCCTGATAATCACCGCCACC
AT2G35700	ERF	PvTHI1-1	2251	2265	-	15.5	3.68e-06	0.0385	TGTCGGCGTAGGTTA
AT5G65130	ERF	PvTHI1-1	1999	2013	-	14.2969	3.7e-06	0.015	CCATGGCCGCCATCA
AT5G63260	C3H	PvTHIC	1017	1027	+	13.3438	3.71e-06	0.106	GAAAAAGGGAC
AT1G09540	MYB	PvTHI1-1	669	683	+	15.0469	3.71e-06	0.0644	TCCAACCACCAGCAT
AT2G33710	ERF	PvTHI1-1	2722	2736	+	14.2031	3.73e-06	0.0177	CCTTTGGCGCCACCG
AT1G06160	ERF	PvTHI1-1	2569	2576	-	16.1064	3.73e-06	0.0394	CGCCGCCA
AT5G67450	C2H2	PvTHIC	334	344	-	13.875	3.76e-06	0.0619	AGAGAGAGTGT
AT5G25810	ERF	PvTHI1-1	2368	2382	-	15.5781	3.77e-06	0.0402	CGCCGCCGCCGGGGC
AT1G36060	ERF	PvTHI1-1	2254	2267	-	15.5	3.77e-06	0.0424	GGTGTCGGCGTAGG
AT1G06180	MYB	PvTHIC	617	631	+	15.375	3.79e-06	0.0411	AAAGGGTTAGGTGGA
AT3G50260	ERF	PvTPK	175	189	-	15.2344	3.79e-06	0.0206	CTTCCACCACCACCA
AT1G28160	ERF	PvTHI1-2	2354	2368	+	14.1875	3.79e-06	0.0175	CCCCGGCGGTGGGGC
AT3G27010	TCP	PvTHI1-2	2886	2906	-	14.3125	3.79e-06	0.0609	TGCTCCAAATGTTGGACCCAT
AT2G38340	ERF	PvTHI1-1	2566	2582	-	15.7344	3.8e-06	0.0442	GTCCTCCGCCGCCACGG
AT4G27950	ERF	PvTHI1-2	2351	2371	-	12.8529	3.81e-06	0.0152	CACGCCCCACCGCCGGGGCTG
AT4G31060	ERF	PvTHI1-1	2364	2383	-	15.25	3.83e-06	0.0249	GCGCCGCCGCCGGGGCTCAC
AT5G47230	ERF	PvTHI1-1	2371	2385	+	13.9531	3.84e-06	0.00908	CCGGCGGCGGCGCGT
AT4G38910	BBR-BPC	PvTHI1-2	792	821	+	-31.4937	3.87e-06	0.0188	ACCAAGAGAAAAAAAGAAAGAGAGAGTATG
AT3G24520	HSF	PvTPK	389	399	+	15.7656	3.87e-06	0.128	CTGGAATCTTC
AT5G47230	ERF	PvTPK	178	192	-	13.9375	3.88e-06	0.00908	CCACTTCCACCACCA
AT5G47230	ERF	PvTHI1-1	2722	2736	+	13.9375	3.88e-06	0.00908	CCTTTGGCGCCACCG
AT3G45150	TCP	PvTPK	2128	2138	+	14.519	3.88e-06	0.0623	TTTGGGACCAC
AT5G47230	ERF	PvTHI1-1	1999	2013	-	13.9219	3.91e-06	0.00908	CCATGGCCGCCATCA
AT5G47230	ERF	PvTHI1-2	2354	2368	-	13.9219	3.91e-06	0.00908	GCCCCACCGCCGGGG
AT1G03800	ERF	PvTHI1-1	2718	2738	+	13.9062	3.92e-06	0.0121	GGACCCTTTGGCGCCACCGGA
AT5G49330	MYB	PvTHIC	621	630	+	15.0673	3.92e-06	0.129	GGTTAGGTGG
AT2G42430	LBD	PvTH1	2289	2303	-	14.8125	3.93e-06	0.127	GCAGTAAACCCGGCG
AT5G04390	C2H2	PvTHIC	286	296	-	12.5781	3.94e-06	0.0432	GAGTGAGGTGG
AT1G36060	ERF	PvTHI1-1	2290	2303	-	15.4375	3.94e-06	0.0424	GAGGCCGGCGGAGC
AT3G54340	MIKC_MADS	PvTHIC	1006	1020	+	14.9559	3.95e-06	0.0908	GGCCTAAAATGGAAA
AT5G25390	ERF	PvTHI1-2	2007	2027	+	11.3188	3.96e-06	0.01	TCTACAACCACCTCCTCCTTA
AT3G45610	Dof	PvTPK	587	605	-	14.375	3.96e-06	0.043	TTTCCTTTTTATTTTTATT
AT5G05550	Trihelix	PvTHI1-1	2728	2742	-	15.2969	3.99e-06	0.0496	TAACTCCGGTGGCGC
AT2G31220	bHLH	PvTHI1-1	2257	2270	-	15.5312	4.03e-06	0.111	ATCGGTGTCGGCGT
AT4G17490	ERF	PvTH1	2052	2072	+	11.9062	4.04e-06	0.0161	GCTCAGGCACCGCCGTTTTTT
AT1G77640	ERF	PvTHI1-1	2256	2276	-	14.9375	4.05e-06	0.0325	GACGACATCGGTGTCGGCGTA
AT2G38340	ERF	PvTH1	2042	2058	-	15.6562	4.06e-06	0.0442	CCTGAGCACCGCCATAA
AT5G25190	ERF	PvTHI1-1	2363	2381	+	14.0312	4.08e-06	0.0149	AGTGAGCCCCGGCGGCGGC
AT5G25390	ERF	PvTHI1-2	2349	2369	-	11.2464	4.09e-06	0.01	CGCCCCACCGCCGGGGCTGAC
AT1G76890	Trihelix	PvTH1	1271	1284	+	13.9531	4.09e-06	0.135	TTTTTTACCACTTT
AT4G38910	BBR-BPC	PvTHI1-2	1891	1920	-	-31.7722	4.1e-06	0.0188	AGAAAGTTTCAAAAAAATGGAGAGAGAAAA
AT3G55370	Dof	PvTHI1-1	1260	1280	+	14.6719	4.11e-06	0.0262	CTCACTTTTGTTTTTTCTTCT
AT2G38340	ERF	PvTHI1-1	2252	2268	+	15.6406	4.12e-06	0.0442	AACCTACGCCGACACCG
AT4G21030	Dof	PvTH1	1002	1020	-	14.8438	4.12e-06	0.0667	AAGAGAAAAAGGTTATTAA
AT2G33710	ERF	PvTH1	2055	2069	+	14	4.12e-06	0.0177	CAGGCACCGCCGTTT
AT4G17785	MYB	PvTHI1-2	2585	2598	+	15.0781	4.13e-06	0.136	GAAAGTTGGTGGGG
AT5G25190	ERF	PvTHI1-2	2127	2145	-	14	4.15e-06	0.0149	GTGAGGGAGCGGCGGACAT
AT4G36780	BES1	PvTH1	3554	3564	-	15.4375	4.15e-06	0.11	CTGCACGTGCA
AT2G23290	MYB	PvTH1	3070	3083	+	14.2188	4.17e-06	0.137	TAACGGACTCAACT
AT4G25480	ERF	PvTHI1-1	2237	2250	+	15.2812	4.18e-06	0.0678	CATGACCGACATGA
AT1G01060	MYB_related	PvTHIC	258	267	-	14.5938	4.18e-06	0.138	AGATATTTTC
AT2G45410	LBD	PvTH1	2289	2303	-	14.875	4.22e-06	0.137	GCAGTAAACCCGGCG
AT1G21910	ERF	PvTHI1-1	2376	2395	-	14.7188	4.22e-06	0.0271	CCACCGAGCCACGCGCCGCC
AT5G39610	NAC	PvTHI1-2	2468	2482	+	15.2969	4.22e-06	0.0694	CGTGGTGATCAAGCA
AT5G39610	NAC	PvTHI1-1	2483	2497	+	15.2969	4.22e-06	0.0694	CGTGGTGATCAAGCA
AT2G01930	BBR-BPC	PvTHIC	431	454	-	7.20312	4.22e-06	0.019	AAGATGGGAAGAGAGAGAAGAGAG
AT3G20310	ERF	PvTHI1-2	2357	2377	-	14.0938	4.23e-06	0.0152	CCAAGCCACGCCCCACCGCCG
AT5G40330	MYB	PvTPK	2210	2220	-	13.6618	4.24e-06	0.0961	AAGGTTGTTGA
AT5G65130	ERF	PvTHI1-1	2287	2301	+	14.0312	4.25e-06	0.0153	CGGGCTCCGCCGGCC
AT5G22990	C2H2	PvTHI1-1	2261	2275	-	14.7656	4.26e-06	0.0697	ACGACATCGGTGTCG
AT1G68550	ERF	PvTH1	2052	2066	+	13.9688	4.26e-06	0.0183	GCTCAGGCACCGCCG
AT5G44210	ERF	PvTHI1-2	2345	2365	+	13.25	4.28e-06	0.0138	GTCCGTCAGCCCCGGCGGTGG
AT1G72050	C2H2	PvTPK	177	195	-	13.8319	4.28e-06	0.0134	ATTCCACTTCCACCACCAC
AT3G13810	C2H2	PvTHI1-1	1567	1587	+	14.9375	4.32e-06	0.141	TATCTTTTCTTGTCATTTTCT
AT3G12730	G2-like	PvTPK	1097	1110	+	15.3562	4.33e-06	0.142	AAAAAGAATATTTC
AT3G47500	Dof	PvTPK	589	607	+	14.5312	4.33e-06	0.07	TAAAAATAAAAAGGAAAAA
AT1G69570	Dof	PvTPK	1383	1409	-	14.7812	4.33e-06	0.0291	TGATTTCTTTTTCTATTTTTTTTTAAA
AT5G63090	LBD	PvTHI1-1	2561	2581	-	13.0938	4.33e-06	0.0238	TCCTCCGCCGCCACGGCGTTG
AT3G22830	HSF	PvTPK	386	400	-	15.0312	4.36e-06	0.142	CGAAGATTCCAGAGA
AT1G01250	ERF	PvTPK	223	237	+	15.3125	4.38e-06	0.0999	CGAGGTGGCGGTGAT
AT2G24260	bHLH	PvTH1	3554	3563	+	14.2526	4.39e-06	0.0721	TGCACGTGCA
AT2G24260	bHLH	PvTH1	3554	3563	-	14.2526	4.39e-06	0.0721	TGCACGTGCA
AT3G61250	MYB	PvTHI1-2	2583	2597	+	15.0469	4.4e-06	0.145	GGGAAAGTTGGTGGG
AT1G03800	ERF	PvTHI1-1	2000	2020	-	13.6719	4.4e-06	0.0121	GTGGTTGCCATGGCCGCCATC
AT5G51190	ERF	PvTPK	221	235	+	13.4062	4.41e-06	0.0206	ACCGAGGTGGCGGTG
AT3G50260	ERF	PvTHI1-1	2509	2523	+	14.9844	4.42e-06	0.0206	TCACCTCCACCATCA
AT2G33710	ERF	PvTHI1-1	1999	2013	-	13.8594	4.42e-06	0.0177	CCATGGCCGCCATCA
AT2G03500	G2-like	PvTPK	191	201	+	14.7969	4.43e-06	0.146	GGAATCTTCGG
AT1G03800	ERF	PvTPK	176	196	-	13.6562	4.44e-06	0.0121	GATTCCACTTCCACCACCACC
AT5G18560	ERF	PvTHI1-2	2354	2368	-	14.0781	4.46e-06	0.0206	GCCCCACCGCCGGGG
AT1G71450	ERF	PvTHI1-2	2662	2681	-	14.0312	4.46e-06	0.0137	CACCACTTTAGCCTCCATCA
AT5G13910	ERF	PvTPK	217	237	-	13.5	4.46e-06	0.0117	ATCACCGCCACCTCGGTGAGC
AT5G13910	ERF	PvTHI1-1	2253	2273	+	13.5	4.46e-06	0.0117	ACCTACGCCGACACCGATGTC
AT5G51190	ERF	PvTPK	224	238	+	13.375	4.47e-06	0.0206	GAGGTGGCGGTGATT
AT2G44840	ERF	PvTHI1-1	1998	2012	-	14.6875	4.47e-06	0.0361	CATGGCCGCCATCAG
AT5G63090	LBD	PvTHI1-2	2663	2683	-	13.0312	4.48e-06	0.0238	ACCACCACTTTAGCCTCCATC
AT1G69570	Dof	PvTPK	582	608	-	14.7344	4.5e-06	0.0291	TTTTTTCCTTTTTATTTTTATTTTTGT
AT5G47220	ERF	PvTPK	225	245	-	13.4375	4.5e-06	0.0132	CCCTGATAATCACCGCCACCT
AT3G16280	ERF	PvTHI1-1	2255	2268	-	15.1094	4.5e-06	0.146	CGGTGTCGGCGTAG
AT3G51080	GATA	PvTHI1-2	2268	2280	-	15.0469	4.51e-06	0.148	CAGATCCAGCACC
AT5G51910	TCP	PvTH1	3095	3104	-	14.7979	4.53e-06	0.0731	ACGGCCCCAC
AT1G68550	ERF	PvTHI1-1	2287	2301	+	13.8438	4.54e-06	0.0183	CGGGCTCCGCCGGCC
AT3G58630	Trihelix	PvTHI1-1	2729	2743	-	14.9688	4.55e-06	0.0635	TTAACTCCGGTGGCG
AT1G08810	MYB	PvTPK	2205	2223	+	15	4.59e-06	0.0373	CCGCATCAACAACCTTCCC
AT3G17730	NAC	PvTHI1-1	2049	2065	-	15.2188	4.59e-06	0.0503	GGCTTGTGGTCGAAGAA
AT2G40340	ERF	PvTHIC	3885	3905	+	13.0735	4.61e-06	0.013	CATGGTGAAGCTGGTGGAGAG
AT1G50640	ERF	PvTHI1-1	1999	2013	+	13.9219	4.65e-06	0.0252	TGATGGCGGCCATGG
AT5G13910	ERF	PvTH1	2057	2077	+	13.4062	4.67e-06	0.0117	GGCACCGCCGTTTTTTACGAG
AT1G65620	LBD	PvTHI1-2	2128	2148	+	13.5156	4.68e-06	0.0317	TGTCCGCCGCTCCCTCACCCG
AT3G46090	C2H2	PvTHI1-1	1911	1923	+	12.5532	4.68e-06	0.153	CTCCAGTGCACGG
AT2G36010	E2F/DP	PvTHI1-1	2723	2736	+	15.5	4.68e-06	0.0755	CTTTGGCGCCACCG
AT1G49480	B3	PvTHI1-2	459	473	-	15.0294	4.69e-06	0.0689	AAACAAAAAAAAAAA
AT2G02820	MYB	PvTHI1-1	2221	2235	+	15.1406	4.7e-06	0.0382	AAATGACGCGCCGCT
AT2G35700	ERF	PvTHI1-2	2357	2371	+	15.1406	4.71e-06	0.0385	CGGCGGTGGGGCGTG
AT5G13910	ERF	PvTH1	2034	2054	-	13.375	4.75e-06	0.0117	AGCACCGCCATAACCGAAGCG
AT5G42520	BBR-BPC	PvTHI1-1	224	244	+	6.54795	4.76e-06	0.0269	CAAATTCTCTCTCCATCTCAA
AT1G29160	Dof	PvTHIC	1519	1539	+	14.2656	4.77e-06	0.0515	AAATGAGGAGAAAAGGGAAAT
AT1G43160	ERF	PvTH1	2055	2069	-	13.8125	4.79e-06	0.0263	AAACGGCGGTGCCTG
AT1G71450	ERF	PvTPK	148	167	-	13.9062	4.8e-06	0.0137	CGCCTTCGACATCAACACCA
AT1G18570	MYB	PvTHI1-2	2587	2607	-	14.8438	4.81e-06	0.158	TAGTGACAACCCCACCAACTT
AT2G40340	ERF	PvTPK	217	237	+	12.9853	4.81e-06	0.013	GCTCACCGAGGTGGCGGTGAT
AT3G12820	MYB	PvTHI1-2	2582	2597	+	15.0938	4.82e-06	0.0528	TGGGAAAGTTGGTGGG
AT2G18300	bHLH	PvTH1	3552	3563	+	15.1833	4.82e-06	0.0781	AATGCACGTGCA
AT1G03800	ERF	PvTPK	173	193	-	13.4844	4.83e-06	0.0121	TCCACTTCCACCACCACCAAT
AT1G44830	ERF	PvTHI1-1	2332	2346	-	14.0469	4.83e-06	0.0195	CGACGCTCACCGCCG
AT4G15090	FAR1	PvTHI1-2	2206	2220	+	14.25	4.85e-06	0.0481	AGATGACGCGCCGCT
AT3G59060	bHLH	PvTHI1-2	92	99	+	15.8088	4.87e-06	0.16	TCACGTGG
AT3G24650	B3	PvTHI1-2	2239	2247	-	14.9573	4.88e-06	0.158	CTGCATGCG
AT4G27950	ERF	PvTHI1-1	2290	2310	+	12.3088	4.9e-06	0.0165	GCTCCGCCGGCCTCTCCTGCG
AT4G38000	Dof	PvTHI1-1	1334	1361	+	14.4688	4.9e-06	0.0556	TATTTTCATCATATAATTTTTCTTTTTT
AT5G47230	ERF	PvTHI1-1	2254	2268	+	13.4844	4.9e-06	0.0106	CCTACGCCGACACCG
AT5G25810	ERF	PvTHI1-2	2353	2367	-	15.2031	4.92e-06	0.0402	CCCCACCGCCGGGGC
AT2G40620	bZIP	PvTH1	2866	2876	+	15.1406	4.92e-06	0.162	CAGAGCTGGCA
AT4G17490	ERF	PvTH1	2039	2059	-	11.3281	4.95e-06	0.0176	GCCTGAGCACCGCCATAACCG
AT5G47220	ERF	PvTPK	222	242	-	13.2188	5e-06	0.0134	TGATAATCACCGCCACCTCGG
AT3G22780	CPP	PvTHI1-2	1323	1337	+	14.9041	5.01e-06	0.13	AATAAAAAATTTAAA
AT1G21910	ERF	PvTH1	2046	2065	+	14.375	5.02e-06	0.0271	GGCGGTGCTCAGGCACCGCC
AT5G42520	BBR-BPC	PvTHI1-1	228	248	+	6.36986	5.05e-06	0.0269	TTCTCTCTCCATCTCAATATC
AT1G46768	ERF	PvTH1	2055	2067	-	15.1719	5.06e-06	0.0341	ACGGCGGTGCCTG
AT5G58850	MYB	PvTH1	3068	3078	-	14.6406	5.06e-06	0.167	AGTCCGTTACA
AT1G74480	Nin-like	PvTPK	400	418	+	14.3438	5.07e-06	0.167	GCACCCTTTGAGCTCCCAA
AT5G25190	ERF	PvTHI1-1	2566	2584	+	13.6094	5.08e-06	0.0164	CCGTGGCGGCGGAGGACTT
AT1G03800	ERF	PvTHI1-2	2118	2138	+	13.375	5.09e-06	0.0121	CGCGCGTCTATGTCCGCCGCT
AT5G61600	ERF	PvTHI1-1	2720	2738	+	13.0781	5.11e-06	0.0164	ACCCTTTGGCGCCACCGGA
AT1G71450	ERF	PvTHI1-1	2252	2271	+	13.7969	5.13e-06	0.0137	AACCTACGCCGACACCGATG
AT1G53910	ERF	PvTHI1-1	2254	2274	-	13.4219	5.15e-06	0.0246	CGACATCGGTGTCGGCGTAGG
AT4G27950	ERF	PvTHI1-1	2602	2622	-	12.1912	5.17e-06	0.0165	TCGTCACCACCCCCGCGACTC
AT3G06740	GATA	PvTHI1-1	2516	2534	+	12.3478	5.17e-06	0.0592	CACCATCATGAGCAAGCTC
AT1G03800	ERF	PvTHI1-2	2355	2375	-	13.3281	5.21e-06	0.0121	AAGCCACGCCCCACCGCCGGG
AT3G58780	MIKC_MADS	PvTHI1-2	1915	1932	-	14.4177	5.22e-06	0.171	TTTGCCAGATGGAGAAAG
AT4G34410	ERF	PvTH1	2059	2073	-	14.5938	5.22e-06	0.043	TAAAAAACGGCGGTG
AT3G02150	TCP	PvTPK	2128	2140	+	13.0959	5.22e-06	0.0842	TTTGGGACCACGC
AT1G01720	NAC	PvTH1	293	314	-	14.2188	5.23e-06	0.152	TACGTGTTAGGGTTGGACTTCT
AT4G38620	MYB	PvTHIC	617	631	+	13.8281	5.23e-06	0.171	AAAGGGTTAGGTGGA
AT2G46590	Dof	PvTHI1-1	1228	1238	-	13.3906	5.27e-06	0.173	CAAAAAGTAAA
AT4G34410	ERF	PvTHI1-1	2291	2305	-	14.5781	5.27e-06	0.043	GAGAGGCCGGCGGAG
AT1G09540	MYB	PvTHI1-2	2583	2597	-	14.6719	5.27e-06	0.0644	CCCACCAACTTTCCC
AT3G57600	ERF	PvTH1	2055	2065	+	13.8438	5.27e-06	0.0265	CAGGCACCGCC
AT5G52020	ERF	PvTHI1-1	2566	2580	+	15.1875	5.29e-06	0.0859	CCGTGGCGGCGGAGG
AT1G53910	ERF	PvTHI1-2	2128	2148	-	13.3438	5.34e-06	0.0246	CGGGTGAGGGAGCGGCGGACA
AT1G18960	MYB_related	PvTHIC	2097	2118	-	14.863	5.35e-06	0.0217	AAACACGTCCAACAACATCAAA
AT2G28810	Dof	PvTPK	595	615	-	14.25	5.36e-06	0.172	GCTTGTCTTTTTTCCTTTTTA
AT1G42990	bZIP	PvTHIC	2022	2031	+	14.5294	5.38e-06	0.0882	GTGACATCAC
AT1G42990	bZIP	PvTHIC	2022	2031	-	14.5294	5.38e-06	0.0882	GTGATGTCAC
AT3G06740	GATA	PvTH1	3276	3294	-	12.2464	5.43e-06	0.0592	CACCATCAGCATCACAAGC
AT1G20980	SBP	PvTHIC	1220	1230	+	15.0469	5.44e-06	0.179	TCCGTACGGAT
AT3G15210	ERF	PvTHI1-1	2254	2268	+	13.2188	5.44e-06	0.044	CCTACGCCGACACCG
AT3G20310	ERF	PvTPK	225	245	-	13.625	5.5e-06	0.0177	CCCTGATAATCACCGCCACCT
AT3G54340	MIKC_MADS	PvTH1	1275	1289	-	14.5294	5.52e-06	0.0908	TTACCAAAGTGGTAA
AT3G22170	FAR1	PvTHI1-2	2141	2152	+	14.4706	5.52e-06	0.0602	CTCACCCGCTTA
AT2G30340	LBD	PvTHI1-1	2378	2394	+	14	5.53e-06	0.0591	CGGCGCGTGGCTCGGTG
AT3G57600	ERF	PvTPK	226	236	-	13.7188	5.55e-06	0.0265	TCACCGCCACC
AT3G46640	G2-like	PvTH1	2750	2763	+	13.2797	5.57e-06	0.183	GTTAGATTCGGTTG
AT5G51190	ERF	PvTH1	2056	2070	-	12.8438	5.58e-06	0.0225	AAAACGGCGGTGCCT
AT5G49300	GATA	PvTH1	3280	3306	-	3.27586	5.58e-06	0.0754	GACCAACATGAACACCATCAGCATCAC
AT1G72360	ERF	PvTH1	2039	2059	-	12.5938	5.59e-06	0.0259	GCCTGAGCACCGCCATAACCG
AT1G43160	ERF	PvTHI1-1	2722	2736	-	13.5	5.61e-06	0.0263	CGGTGGCGCCAAAGG
AT4G34590	bZIP	PvTHI1-2	87	101	-	13.2344	5.62e-06	0.184	GTCCACGTGATCAGG
AT1G16490	MYB	PvTHIC	619	633	+	14.7812	5.65e-06	0.0644	AGGGTTAGGTGGATA
AT3G24050	GATA	PvTPK	177	191	+	14.3971	5.66e-06	0.0341	GTGGTGGTGGAAGTG
AT3G27010	TCP	PvTHI1-1	2286	2306	-	13.5	5.67e-06	0.0609	GGAGAGGCCGGCGGAGCCCGC
AT3G57600	ERF	PvTPK	179	189	-	13.6875	5.67e-06	0.0265	CTTCCACCACC
AT3G57230	MIKC_MADS	PvTHIC	1006	1020	-	14.7188	5.71e-06	0.167	TTTCCATTTTAGGCC
AT1G06280	LBD	PvTPK	115	129	-	14.5625	5.73e-06	0.12	ACGACGAGAACGGCG
AT1G75490	ERF	PvTH1	2055	2069	+	13.9688	5.75e-06	0.0178	CAGGCACCGCCGTTT
AT1G22810	ERF	PvTHI1-1	2606	2620	+	14.0469	5.76e-06	0.0176	CGCGGGGGTGGTGAC
AT3G47600	MYB	PvTHI1-2	2583	2601	+	14.7188	5.76e-06	0.0472	GGGAAAGTTGGTGGGGTTG
AT5G66940	Dof	PvTHI1-1	1240	1268	+	14.3906	5.77e-06	0.0619	TTTCATTTTCTTTCATCTTTCTCACTTTT
AT1G28370	ERF	PvTHI1-2	2354	2368	-	13.4844	5.78e-06	0.024	GCCCCACCGCCGGGG
AT1G72050	C2H2	PvTHI1-1	2998	3016	-	13.3025	5.79e-06	0.0144	TCTTCCCTTCCAACTCCAC
AT1G20640	Nin-like	PvTH1	2276	2290	-	14.5441	5.79e-06	0.0314	CGTGCAGCACAGGCC
AT3G15270	SBP	PvTHIC	1219	1230	-	15.5938	5.8e-06	0.172	ATCCGTACGGAA
AT3G46070	C2H2	PvTHI1-2	1974	1988	+	14.3151	5.82e-06	0.0638	CCCATCTCACTCATT
AT4G16750	ERF	PvTH1	2053	2067	+	14.75	5.84e-06	0.0382	CTCAGGCACCGCCGT
AT1G68550	ERF	PvTPK	222	236	-	13.3281	5.84e-06	0.0209	TCACCGCCACCTCGG
AT5G40330	MYB	PvTHIC	2100	2110	+	13.5294	5.84e-06	0.0961	GATGTTGTTGG
AT4G24020	Nin-like	PvTPK	2389	2403	-	14.1406	5.84e-06	0.191	CATCGACCTTTGGGG
AT1G16490	MYB	PvTHI1-2	2585	2599	+	14.7344	5.87e-06	0.0644	GAAAGTTGGTGGGGT
AT3G58630	Trihelix	PvTHI1-1	2365	2379	+	14.5469	5.87e-06	0.0635	TGAGCCCCGGCGGCG
AT4G38000	Dof	PvTHI1-1	1243	1270	+	14.25	5.89e-06	0.0556	CATTTTCTTTCATCTTTCTCACTTTTGT
AT1G09540	MYB	PvTHI1-2	2009	2023	+	14.5469	5.9e-06	0.0644	TACAACCACCTCCTC
AT1G72050	C2H2	PvTHI1-2	2011	2029	+	13.2689	5.9e-06	0.0144	CAACCACCTCCTCCTTATT
AT1G28370	ERF	PvTHI1-1	2287	2301	+	13.4375	5.91e-06	0.024	CGGGCTCCGCCGGCC
AT1G51600	GATA	PvTHI1-1	2510	2528	+	10.2055	5.92e-06	0.107	CACCTCCACCATCATGAGC
AT2G33710	ERF	PvTHI1-1	2371	2385	+	13.25	5.95e-06	0.0212	CCGGCGGCGGCGCGT
AT1G22810	ERF	PvTHI1-1	2508	2522	-	13.9844	5.96e-06	0.0176	GATGGTGGAGGTGAA
AT1G64620	Dof	PvTHI1-1	1226	1244	-	13.8594	5.98e-06	0.0966	TGAAATCAAAAAGTAAATG
AT3G20310	ERF	PvTHI1-1	2503	2523	+	13.4688	6e-06	0.0177	CGCTGTTCACCTCCACCATCA
AT3G23220	ERF	PvTPK	175	189	+	12.875	6.01e-06	0.0198	TGGTGGTGGTGGAAG
AT2G01570	GRAS	PvTHIC	431	450	-	14.2286	6.01e-06	0.063	TGGGAAGAGAGAGAAGAGAG
AT5G25390	ERF	PvTPK	164	184	-	10.3768	6.03e-06	0.0137	ACCACCACCAATTACAACGCC
AT2G31230	ERF	PvTPK	224	238	-	13.2344	6.03e-06	0.0318	AATCACCGCCACCTC
AT4G15090	FAR1	PvTHI1-1	2221	2235	+	13.5938	6.07e-06	0.0481	AAATGACGCGCCGCT
AT2G23340	ERF	PvTHI1-1	2252	2268	-	14.6562	6.07e-06	0.12	CGGTGTCGGCGTAGGTT
AT5G47230	ERF	PvTHI1-1	2287	2301	+	13.0625	6.09e-06	0.0121	CGGGCTCCGCCGGCC
AT1G72050	C2H2	PvTHI1-2	2047	2065	+	13.2017	6.13e-06	0.0144	CCCCACCCTCTTCGTCCCT
AT5G10510	AP2	PvTPK	267	281	-	14.2031	6.15e-06	0.0992	CCTCGACATTCGCGA
AT1G75490	ERF	PvTHI1-1	2151	2165	+	13.8438	6.16e-06	0.0178	CTAACTCCACCACCT
AT1G65620	LBD	PvTHI1-1	2369	2389	-	12.9844	6.18e-06	0.0317	AGCCACGCGCCGCCGCCGGGG
AT3G23220	ERF	PvTHI1-1	2287	2301	-	12.8125	6.18e-06	0.0198	GGCCGGCGGAGCCCG
AT1G13300	G2-like	PvTPK	191	205	-	14.2344	6.18e-06	0.102	ACGTCCGAAGATTCC
AT5G19790	ERF	PvTHI1-1	2002	2016	-	14.4062	6.19e-06	0.0492	TTGCCATGGCCGCCA
AT1G43160	ERF	PvTH1	2052	2066	-	13.2969	6.2e-06	0.0263	CGGCGGTGCCTGAGC
AT5G51990	ERF	PvTHI1-1	2238	2250	-	15.0469	6.22e-06	0.0998	TCATGTCGGTCAT
AT3G23690	bHLH	PvTH1	3554	3568	-	14.8861	6.25e-06	0.133	ATGACTGCACGTGCA
AT3G24050	GATA	PvTHI1-1	692	706	-	14.2353	6.26e-06	0.0341	GTGGTGATGATGACT
AT5G44210	ERF	PvTPK	216	236	+	12.4844	6.27e-06	0.0184	AGCTCACCGAGGTGGCGGTGA
AT4G01680	MYB	PvTHI1-1	1292	1305	+	14.6406	6.3e-06	0.0512	TATCAACCACCACA
AT5G47230	ERF	PvTPK	225	239	-	12.9844	6.34e-06	0.0121	TAATCACCGCCACCT
AT1G46768	ERF	PvTPK	227	239	+	14.7969	6.34e-06	0.0341	GTGGCGGTGATTA
AT1G46768	ERF	PvTHI1-2	2356	2368	+	14.7969	6.34e-06	0.0341	CCGGCGGTGGGGC
AT4G35550	WOX	PvTH1	3008	3017	+	13.1278	6.35e-06	0.209	TATCAATCAG
AT5G25190	ERF	PvTH1	2057	2075	-	13.1719	6.36e-06	0.0171	CGTAAAAAACGGCGGTGCC
AT3G10800	bZIP	PvTHI1-2	87	101	+	14.7031	6.39e-06	0.116	CCTGATCACGTGGAC
AT2G40340	ERF	PvTHI1-2	2127	2147	-	12.4118	6.4e-06	0.014	GGGTGAGGGAGCGGCGGACAT
AT2G40340	ERF	PvTHI1-1	2376	2396	+	12.4118	6.4e-06	0.014	GGCGGCGCGTGGCTCGGTGGG
AT3G62420	bZIP	PvTHI1-2	87	101	+	12.9219	6.4e-06	0.21	CCTGATCACGTGGAC
AT1G34670	MYB	PvTHIC	564	584	+	14.1875	6.4e-06	0.0696	GGTTGTTTGGTTGTTGAAATA
AT4G14770	CPP	PvTHIC	3611	3625	-	14.7059	6.4e-06	0.164	CATCGAAATTCAAAT
AT5G63260	C3H	PvTHIC	2880	2890	+	13.2031	6.42e-06	0.106	GAAAAAGTTGA
AT1G75080	BES1	PvTH1	3545	3564	-	13.8438	6.45e-06	0.105	CTGCACGTGCATTTGATAGA
AT2G02820	MYB	PvTHI1-2	2129	2143	+	14.7031	6.46e-06	0.0421	GTCCGCCGCTCCCTC
AT5G20240	MIKC_MADS	PvTPK	2027	2040	-	14.3281	6.46e-06	0.0956	GCGAAAGAAGAAAA
AT3G23240	ERF	PvTHI1-1	1989	2016	-	11.3906	6.47e-06	0.0344	TTGCCATGGCCGCCATCAGAGTTTGATG
AT1G68320	MYB	PvTHIC	616	630	+	14.2188	6.47e-06	0.213	AAAAGGGTTAGGTGG
AT5G65130	ERF	PvTPK	225	239	-	13.2188	6.47e-06	0.0194	TAATCACCGCCACCT
AT4G27950	ERF	PvTPK	169	189	-	11.6912	6.47e-06	0.0188	CTTCCACCACCACCAATTACA
AT1G75490	ERF	PvTHI1-1	2369	2383	-	13.75	6.48e-06	0.0178	GCGCCGCCGCCGGGG
AT2G40340	ERF	PvTPK	161	181	+	12.3824	6.49e-06	0.014	GAAGGCGTTGTAATTGGTGGT
AT4G31060	ERF	PvTHI1-1	2361	2380	-	14.2969	6.5e-06	0.0352	CCGCCGCCGGGGCTCACTGA
AT1G77200	ERF	PvTHI1-1	2257	2270	+	14.7969	6.51e-06	0.209	ACGCCGACACCGAT
AT4G18450	ERF	PvTPK	177	193	+	11.9531	6.53e-06	0.0211	GTGGTGGTGGAAGTGGA
AT1G75490	ERF	PvTPK	172	186	-	13.7344	6.54e-06	0.0178	CCACCACCACCAATT
AT3G48430	C2H2	PvTPK	2120	2131	-	14.7671	6.56e-06	0.126	CAAAGCAGAGGA
AT4G36900	ERF	PvTHI1-1	2497	2506	-	14.1453	6.56e-06	0.0457	AGCGCCGCGT
AT2G36270	bZIP	PvTPK	1644	1661	+	13.25	6.56e-06	0.182	TGAAAGAGACGTGGAAGT
AT5G39820	NAC	PvTPK	2655	2672	-	14.5312	6.58e-06	0.209	TGCCGTGTCCTTGAGGTC
AT4G28140	ERF	PvTPK	229	248	+	14.0156	6.59e-06	0.0304	GGCGGTGATTATCAGGGAGC
AT1G10120	bHLH	PvTH1	3547	3567	+	14.3288	6.61e-06	0.214	TATCAAATGCACGTGCAGTCA
AT1G21910	ERF	PvTPK	176	195	-	13.8281	6.62e-06	0.0306	ATTCCACTTCCACCACCACC
AT1G01250	ERF	PvTH1	2040	2054	+	14.4688	6.62e-06	0.0999	GGTTATGGCGGTGCT
AT3G47600	MYB	PvTPK	2205	2223	-	14.5312	6.63e-06	0.0472	GGGAAGGTTGTTGATGCGG
AT3G10113	MYB_related	PvTHIC	255	269	+	14.1406	6.67e-06	0.179	TTGGAAAATATCTAA
AT4G28500	NAC	PvTHI1-1	2051	2065	+	14.375	6.69e-06	0.135	CTTCGACCACAAGCC
AT1G71450	ERF	PvTHI1-1	2566	2585	-	13.3438	6.69e-06	0.0165	CAAGTCCTCCGCCGCCACGG
AT3G28910	MYB	PvTHI1-1	1291	1305	+	14.1719	6.72e-06	0.0732	ATATCAACCACCACA
AT4G38910	BBR-BPC	PvTPK	1291	1320	+	-34.4051	6.74e-06	0.0257	TAAAATTTAGAGAGAAAAAAACATACACAA
AT3G03200	NAC	PvTHI1-1	2582	2597	+	14.7656	6.74e-06	0.222	CTTGATCGTGAAGGAA
AT5G17430	AP2	PvTPK	590	609	+	14.4304	6.76e-06	0.0294	AAAAATAAAAAGGAAAAAAG
AT3G56850	bZIP	PvTPK	1645	1659	+	13.2031	6.76e-06	0.196	GAAAGAGACGTGGAA
AT2G21900	WRKY	PvTH1	1087	1098	+	14.0411	6.79e-06	0.224	CAATGGTCAAAG
AT2G02070	C2H2	PvTHI1-1	1573	1588	+	14.0137	6.79e-06	0.219	TTCTTGTCATTTTCTG
AT5G64750	ERF	PvTHI1-1	2283	2301	+	13.2812	6.79e-06	0.0362	GGGGCGGGCTCCGCCGGCC
AT1G51600	GATA	PvTHI1-1	2874	2892	-	9.86301	6.79e-06	0.107	CACCATCAATTTCTGCAAC
AT1G72360	ERF	PvTHI1-1	2722	2742	+	12.125	6.82e-06	0.0261	CCTTTGGCGCCACCGGAGTTA
AT5G25190	ERF	PvTPK	308	326	-	13.0312	6.83e-06	0.0171	CGGCACCATCGGTGCTGGA
AT1G06160	ERF	PvTHI1-1	2002	2009	-	14.8511	6.83e-06	0.0542	GGCCGCCA
AT1G50640	ERF	PvTH1	2052	2066	-	13.1406	6.87e-06	0.0302	CGGCGGTGCCTGAGC
AT5G25190	ERF	PvTPK	169	187	+	13.0156	6.88e-06	0.0171	TGTAATTGGTGGTGGTGGA
AT5G60130	B3	PvTHI1-1	1003	1021	+	14.0938	6.91e-06	0.222	AAAAAAAAATTAAGGAAAA
AT5G14960	E2F/DP	PvTHI1-2	2066	2085	-	10.2188	6.93e-06	0.226	GTGTGGGTTTGGTGGAAAAC
AT5G46830	bHLH	PvTHIC	1219	1230	-	15.0156	6.94e-06	0.228	ATCCGTACGGAA
AT3G50260	ERF	PvTH1	2045	2059	-	14.1875	6.97e-06	0.0278	GCCTGAGCACCGCCA
AT5G05550	Trihelix	PvTHI1-2	2351	2365	+	14.4375	6.98e-06	0.0496	CAGCCCCGGCGGTGG
AT1G13260	RAV	PvTH1	2214	2230	+	14.125	7e-06	0.114	CACGTGCTAACTGTTGC
AT1G43160	ERF	PvTHI1-1	2287	2301	-	13.0469	7e-06	0.0263	GGCCGGCGGAGCCCG
AT2G45660	MIKC_MADS	PvTHI1-1	1259	1279	+	14.4058	7.02e-06	0.034	TCTCACTTTTGTTTTTTCTTC
AT2G40220	ERF	PvTHI1-1	2727	2736	-	14.3488	7.03e-06	0.0628	CGGTGGCGCC
AT1G72050	C2H2	PvTHIC	2250	2268	+	12.958	7.03e-06	0.0144	CCTGATTTTCTTCCTCTTC
AT5G08330	TCP	PvTHI1-1	2900	2913	+	13.6875	7.05e-06	0.137	AATGGGTCCTACCT
AT3G57920	SBP	PvTHIC	1218	1231	-	15.0294	7.05e-06	0.219	TATCCGTACGGAAA
AT5G39760	ZF-HD	PvTHI1-2	997	1018	-	13.7794	7.06e-06	0.0773	ACTATTAATTAATTAATTAAAA
AT3G10800	bZIP	PvTPK	1645	1659	+	14.5312	7.08e-06	0.116	GAAAGAGACGTGGAA
AT1G53910	ERF	PvTHI1-2	2348	2368	+	12.7344	7.08e-06	0.0279	CGTCAGCCCCGGCGGTGGGGC
AT5G61600	ERF	PvTHI1-1	2330	2348	-	12.3594	7.1e-06	0.0186	GGCGACGCTCACCGCCGGG
AT1G69570	Dof	PvTHI1-2	1678	1704	-	14.1562	7.11e-06	0.0345	ATACCACTTTTATTTTTATTTTCTTAT
AT1G32150	bZIP	PvTPK	1645	1659	-	14.1719	7.12e-06	0.154	TTCCACGTCTCTTTC
AT1G53170	ERF	PvTHI1-2	2385	2399	+	13.2188	7.12e-06	0.0227	CTCTTCTCCGCCATG
AT1G53170	ERF	PvTHI1-1	2400	2414	+	13.2188	7.12e-06	0.0227	CTCTTCTCCGCCATG
AT2G01930	BBR-BPC	PvTHI1-2	801	824	+	5.76562	7.13e-06	0.023	AAAAAAGAAAGAGAGAGTATGAAT
AT2G33710	ERF	PvTHI1-1	2368	2382	+	12.8594	7.14e-06	0.0215	GCCCCGGCGGCGGCG
AT3G47600	MYB	PvTHI1-1	1289	1307	-	14.4219	7.18e-06	0.0472	TATGTGGTGGTTGATATGT
AT1G71450	ERF	PvTHI1-1	2255	2274	+	13.2188	7.2e-06	0.0165	CTACGCCGACACCGATGTCG
AT5G18090	B3	PvTHIC	2376	2390	+	13.9041	7.2e-06	0.118	GGGGATGAAGGACAC
AT5G25390	ERF	PvTHI1-1	2603	2623	-	9.97101	7.2e-06	0.0153	TTCGTCACCACCCCCGCGACT
AT4G38910	BBR-BPC	PvTHI1-2	790	819	+	-34.7848	7.23e-06	0.0257	GTACCAAGAGAAAAAAAGAAAGAGAGAGTA
AT1G72360	ERF	PvTH1	2055	2075	+	11.9844	7.23e-06	0.0261	CAGGCACCGCCGTTTTTTACG
AT3G26790	B3	PvTHI1-2	2236	2250	+	14.7656	7.25e-06	0.132	TCACGCATGCAGACA
AT1G44830	ERF	PvTHI1-1	2151	2165	+	13.1719	7.25e-06	0.026	CTAACTCCACCACCT
AT1G06280	LBD	PvTHI1-1	2264	2278	-	14.25	7.28e-06	0.12	ACGACGACATCGGTG
AT1G28370	ERF	PvTHI1-1	2722	2736	+	13.0156	7.29e-06	0.024	CCTTTGGCGCCACCG
AT1G46264	HSF	PvTPK	386	400	-	12.8356	7.3e-06	0.12	CGAAGATTCCAGAGA
AT1G72050	C2H2	PvTPK	174	192	-	12.8908	7.3e-06	0.0144	CCACTTCCACCACCACCAA
AT3G21175	GATA	PvTHI1-1	2509	2523	+	9.79688	7.3e-06	0.119	TCACCTCCACCATCA
AT5G18450	ERF	PvTHI1-2	2013	2027	-	13.4375	7.3e-06	0.0215	TAAGGAGGAGGTGGT
AT4G36900	ERF	PvTHI1-1	2537	2546	+	13.9487	7.32e-06	0.0457	GGCGCGGCCC
AT5G60970	TCP	PvTHIC	1023	1030	+	15.5769	7.32e-06	0.0786	GGGACCAT
AT4G17880	bHLH	PvTH1	2213	2220	+	15.519	7.32e-06	0.0802	ACACGTGC
AT4G00050	bHLH	PvTHI1-2	92	99	-	14.6809	7.32e-06	0.158	CCACGTGA
AT1G01260	bHLH	PvTH1	2213	2220	+	15.1512	7.32e-06	0.0793	ACACGTGC
AT4G27950	ERF	PvTPK	219	239	-	11.4118	7.33e-06	0.0195	TAATCACCGCCACCTCGGTGA
AT2G35530	bZIP	PvTPK	1645	1659	+	13.125	7.34e-06	0.241	GAAAGAGACGTGGAA
AT5G17300	MYB_related	PvTHIC	256	269	+	14.2344	7.34e-06	0.242	TGGAAAATATCTAA
AT5G65130	ERF	PvTHI1-2	2357	2371	-	12.9688	7.35e-06	0.0194	CACGCCCCACCGCCG
AT2G33710	ERF	PvTHI1-2	2354	2368	-	12.7969	7.35e-06	0.0215	GCCCCACCGCCGGGG
AT5G45300	BES1	PvTH1	2208	2222	-	13.625	7.35e-06	0.12	TAGCACGTGTGGGAT
AT5G61600	ERF	PvTPK	226	244	-	12.2812	7.36e-06	0.0186	CCTGATAATCACCGCCACC
AT1G50640	ERF	PvTHI1-2	2357	2371	+	12.9844	7.42e-06	0.0302	CGGCGGTGGGGCGTG
AT2G45660	MIKC_MADS	PvTHIC	2250	2270	+	14.3333	7.45e-06	0.034	CCTGATTTTCTTCCTCTTCCG
AT1G69570	Dof	PvTHI1-2	791	817	-	14.0938	7.46e-06	0.0345	CTCTCTCTTTCTTTTTTTCTCTTGGTA
AT1G28370	ERF	PvTH1	2052	2066	+	12.9688	7.46e-06	0.024	GCTCAGGCACCGCCG
AT1G20640	Nin-like	PvTHI1-1	1212	1226	+	14.2647	7.47e-06	0.0347	CTACCAGCAGCTACC
AT4G32800	ERF	PvTHI1-1	2255	2270	+	13.6094	7.49e-06	0.245	CTACGCCGACACCGAT
AT2G01930	BBR-BPC	PvTHIC	435	458	-	5.625	7.5e-06	0.023	AGGAAAGATGGGAAGAGAGAGAAG
AT5G47220	ERF	PvTHI1-2	2662	2682	-	12.3438	7.51e-06	0.0187	CCACCACTTTAGCCTCCATCA
AT5G61600	ERF	PvTHI1-1	1997	2015	-	12.2344	7.51e-06	0.0186	TGCCATGGCCGCCATCAGA
AT2G31230	ERF	PvTHI1-2	2356	2370	-	12.75	7.51e-06	0.0318	ACGCCCCACCGCCGG
AT1G78700	BES1	PvTH1	3553	3563	-	14.2344	7.53e-06	0.112	TGCACGTGCAT
AT2G45660	MIKC_MADS	PvTHI1-1	1264	1284	+	14.3188	7.54e-06	0.034	CTTTTGTTTTTTCTTCTTTAG
AT5G13910	ERF	PvTHI1-1	2564	2584	-	12.4062	7.58e-06	0.0174	AAGTCCTCCGCCGCCACGGCG
AT1G29160	Dof	PvTHI1-1	1258	1278	-	13.8125	7.58e-06	0.0614	AAGAAAAAACAAAAGTGAGAA
AT1G72050	C2H2	PvTHIC	2247	2265	+	12.8235	7.58e-06	0.0144	TCTCCTGATTTTCTTCCTC
AT5G63090	LBD	PvTPK	308	328	+	11.9844	7.6e-06	0.0333	TCCAGCACCGATGGTGCCGCG
AT5G05550	Trihelix	PvTHI1-1	2366	2380	+	14.2969	7.61e-06	0.0496	GAGCCCCGGCGGCGG
AT5G05550	Trihelix	PvTHI1-1	2368	2382	-	14.2969	7.61e-06	0.0496	CGCCGCCGCCGGGGC
AT1G65620	LBD	PvTHI1-1	2254	2274	+	12.5781	7.61e-06	0.0317	CCTACGCCGACACCGATGTCG
AT4G17490	ERF	PvTPK	172	192	-	10.0469	7.64e-06	0.0244	CCACTTCCACCACCACCAATT
AT3G50260	ERF	PvTHI1-1	2332	2346	-	14.0156	7.64e-06	0.0278	CGACGCTCACCGCCG
AT2G31220	bHLH	PvTHI1-1	2564	2577	+	14.5312	7.67e-06	0.111	CGCCGTGGCGGCGG
AT1G03840	C2H2	PvTHI1-1	1569	1588	-	14.0156	7.67e-06	0.25	CAGAAAATGACAAGAAAAGA
AT4G18450	ERF	PvTPK	224	240	+	11.5469	7.68e-06	0.0224	GAGGTGGCGGTGATTAT
AT2G45680	TCP	PvTHI1-1	2285	2305	-	10.5147	7.69e-06	0.0745	GAGAGGCCGGCGGAGCCCGCC
AT1G49480	B3	PvTH1	224	238	-	14.3676	7.73e-06	0.0689	AAGAAAAAAAAATCA
AT5G65130	ERF	PvTH1	2055	2069	+	12.8594	7.74e-06	0.0194	CAGGCACCGCCGTTT
AT3G17730	NAC	PvTHI1-2	2466	2482	-	14.4062	7.74e-06	0.0509	TGCTTGATCACCACGTA
AT3G17730	NAC	PvTHI1-1	2481	2497	-	14.4062	7.74e-06	0.0509	TGCTTGATCACCACGTA
AT1G51700	Dof	PvTHI1-2	796	816	+	13.625	7.75e-06	0.0799	AGAGAAAAAAAGAAAGAGAGA
AT5G51190	ERF	PvTHI1-1	2726	2740	-	12	7.79e-06	0.0253	ACTCCGGTGGCGCCA
AT3G57600	ERF	PvTHI1-1	2154	2164	+	13.0625	7.81e-06	0.0319	ACTCCACCACC
AT5G67190	ERF	PvTHI1-1	2251	2265	+	14.125	7.81e-06	0.0481	TAACCTACGCCGACA
AT4G36730	bZIP	PvTHI1-2	92	101	+	13.3684	7.84e-06	0.191	TCACGTGGAC
AT5G51190	ERF	PvTHI1-1	2402	2416	-	11.9844	7.84e-06	0.0253	ACCATGGCGGAGAAG
AT1G53170	ERF	PvTPK	226	240	-	13.0156	7.84e-06	0.0227	ATAATCACCGCCACC
AT1G65620	LBD	PvTPK	2156	2176	-	12.5156	7.86e-06	0.0317	CTATTGGCACCTCCATCGGCG
AT1G65620	LBD	PvTHI1-2	2665	2685	-	12.5156	7.86e-06	0.0317	TCACCACCACTTTAGCCTCCA
AT1G34180	NAC	PvTHI1-2	2466	2480	-	14.4688	7.86e-06	0.0647	CTTGATCACCACGTA
AT1G34180	NAC	PvTHI1-1	2481	2495	-	14.4688	7.86e-06	0.0647	CTTGATCACCACGTA
AT5G42520	BBR-BPC	PvTHI1-1	1954	1974	+	5.0411	7.87e-06	0.036	TTCTCAGTGTCTCTCCCTTCC
AT5G07310	ERF	PvTHI1-1	2254	2268	+	12.9688	7.88e-06	0.0286	CCTACGCCGACACCG
AT2G40220	ERF	PvTHI1-1	2498	2507	-	14.2093	7.91e-06	0.0628	CAGCGCCGCG
AT4G11660	HSF	PvTPK	387	400	+	13.6406	7.91e-06	0.144	CTCTGGAATCTTCG
AT5G14340	MYB	PvTHIC	619	631	-	14.4706	7.92e-06	0.13	TCCACCTAACCCT
AT1G68550	ERF	PvTPK	175	189	-	12.7031	7.94e-06	0.0219	CTTCCACCACCACCA
AT1G68550	ERF	PvTHI1-1	2722	2736	+	12.7031	7.94e-06	0.0219	CCTTTGGCGCCACCG
AT1G72010	TCP	PvTHIC	2408	2420	+	13.2344	7.95e-06	0.157	TAGTGGTCCCCAA
AT2G43000	NAC	PvTPK	2653	2672	-	13.9062	7.96e-06	0.198	TGCCGTGTCCTTGAGGTCCC
AT5G43410	ERF	PvTHI1-1	2293	2302	+	13.9474	8e-06	0.063	CCGCCGGCCT
AT3G11440	MYB	PvTH1	2036	2048	-	13.4219	8e-06	0.21	GCCATAACCGAAG
AT2G01930	BBR-BPC	PvTHIC	433	456	-	5.4375	8.02e-06	0.023	GAAAGATGGGAAGAGAGAGAAGAG
AT1G43160	ERF	PvTHI1-1	1999	2013	+	12.7656	8.03e-06	0.0263	TGATGGCGGCCATGG
AT1G53910	ERF	PvTHI1-1	2287	2307	-	12.4531	8.05e-06	0.0279	AGGAGAGGCCGGCGGAGCCCG
AT4G14410	bHLH	PvTHI1-1	2379	2388	+	12.25	8.06e-06	0.122	GGCGCGTGGC
AT4G14410	bHLH	PvTHI1-1	2379	2388	-	12.25	8.06e-06	0.122	GCCACGCGCC
AT5G07310	ERF	PvTHI1-1	2293	2307	+	12.9219	8.08e-06	0.0286	CCGCCGGCCTCTCCT
AT1G67260	TCP	PvTHI1-1	2900	2929	+	10.4557	8.08e-06	0.0963	AATGGGTCCTACCTTTGGGGCGATGATGAT
AT4G23750	ERF	PvTHI1-2	2131	2138	+	14.5213	8.09e-06	0.0618	CCGCCGCT
AT3G08500	MYB	PvTHIC	860	870	+	13.8906	8.09e-06	0.053	GTTGTTGTTGG
AT1G72050	C2H2	PvTHI1-1	2107	2125	+	12.7059	8.1e-06	0.0144	CACCCACAAAATCCTCCTC
AT3G23690	bHLH	PvTH1	2212	2226	-	14.481	8.1e-06	0.133	CAGTTAGCACGTGTG
AT2G26960	MYB	PvTH1	3069	3079	+	12.8906	8.11e-06	0.267	GTAACGGACTC
AT1G70920	HD-ZIP	PvTHIC	226	236	+	13.7313	8.11e-06	0.267	CCAATTATTAG
AT4G18890	BES1	PvTH1	3554	3564	+	14.3906	8.12e-06	0.138	TGCACGTGCAG
AT5G65130	ERF	PvTHI1-1	2608	2622	-	12.7656	8.13e-06	0.0194	TCGTCACCACCCCCG
AT2G45420	LBD	PvTHI1-2	2347	2365	-	13.8281	8.15e-06	0.0503	CCACCGCCGGGGCTGACGG
AT1G43160	ERF	PvTHI1-2	2354	2368	+	12.7344	8.15e-06	0.0263	CCCCGGCGGTGGGGC
AT1G24260	MIKC_MADS	PvTHIC	1297	1309	+	13.75	8.17e-06	0.134	CCATAAATGGGGA
AT4G38910	BBR-BPC	PvTHI1-1	228	257	-	-35.4684	8.18e-06	0.0262	TAAGGGTAAGATATTGAGATGGAGAGAGAA
AT5G44210	ERF	PvTHI1-1	2563	2583	+	11.9375	8.19e-06	0.0217	ACGCCGTGGCGGCGGAGGACT
AT4G28500	NAC	PvTHI1-1	2580	2594	-	14.125	8.21e-06	0.135	CTTCACGATCAAGTC
AT5G28770	bZIP	PvTHI1-2	89	100	+	14.1383	8.23e-06	0.265	TGATCACGTGGA
AT1G68550	ERF	PvTHI1-2	2357	2371	-	12.625	8.24e-06	0.0219	CACGCCCCACCGCCG
AT4G30980	bHLH	PvTHI1-2	2109	2123	-	12.6047	8.25e-06	0.266	CGCGCGAGGCGCGTG
AT1G53160	SBP	PvTH1	3099	3108	-	13.3085	8.26e-06	0.267	TAGTACGGCC
AT5G49300	GATA	PvTHI1-1	2231	2257	+	1.94253	8.28e-06	0.0754	CCGCTACATGACCGACATGATAACCTA
AT1G72050	C2H2	PvTPK	341	359	-	12.6639	8.29e-06	0.0144	CCTCTGCCTGGTCCTCACC
AT3G23250	MYB	PvTH1	3381	3401	+	13.9062	8.29e-06	0.0671	CCTGAGCAAGCCCACCAAGCA
AT4G18450	ERF	PvTHI1-1	2331	2347	+	11.3438	8.31e-06	0.0224	CCGGCGGTGAGCGTCGC
AT3G55370	Dof	PvTHI1-2	791	811	-	13.875	8.33e-06	0.0395	CTTTCTTTTTTTCTCTTGGTA
AT3G24050	GATA	PvTH1	2044	2058	+	13.7794	8.34e-06	0.039	ATGGCGGTGCTCAGG
AT3G23210	bHLH	PvTHI1-1	2373	2395	+	14.0312	8.34e-06	0.0682	GGCGGCGGCGCGTGGCTCGGTGG
AT1G22810	ERF	PvTH1	3426	3440	+	13.3594	8.35e-06	0.0227	GGTTGTGGTGGTGTA
AT5G66730	C2H2	PvTHI1-1	1572	1588	-	14	8.36e-06	0.274	CAGAAAATGACAAGAAA
AT5G08330	TCP	PvTHIC	2409	2422	+	13.3125	8.37e-06	0.137	AGTGGTCCCCAAAA
AT5G65130	ERF	PvTHI1-1	2722	2736	+	12.7031	8.39e-06	0.0194	CCTTTGGCGCCACCG
AT1G53170	ERF	PvTHI1-1	2721	2735	+	12.875	8.39e-06	0.0227	CCCTTTGGCGCCACC
AT2G30340	LBD	PvTHI1-1	2453	2469	+	13.2344	8.41e-06	0.067	CGGCGTGGACTACGACG
AT5G16820	HSF	PvTH1	585	596	-	14.2812	8.42e-06	0.138	GATGCTTCCGGA
AT3G26790	B3	PvTHIC	470	484	-	14.5938	8.42e-06	0.132	GAACACATGCAAGAA
AT1G28370	ERF	PvTHI1-1	1999	2013	-	12.7031	8.48e-06	0.024	CCATGGCCGCCATCA
AT3G23210	bHLH	PvTH1	2798	2820	+	14	8.5e-06	0.0682	CTGTTCACCACGTGTAAATACTC
AT2G40340	ERF	PvTPK	2151	2171	+	11.8235	8.51e-06	0.0172	GTGTGCGCCGATGGAGGTGCC
AT1G03800	ERF	PvTHI1-1	2394	2414	+	12.2812	8.54e-06	0.0184	GGGCAGCTCTTCTCCGCCATG
AT1G25550	G2-like	PvTHIC	3300	3310	-	13.7656	8.56e-06	0.094	GGAATCTTGTG
AT5G17430	AP2	PvTHI1-1	1246	1265	-	14.1013	8.59e-06	0.0294	AGTGAGAAAGATGAAAGAAA
AT1G12630	ERF	PvTHI1-1	2374	2394	-	14.1562	8.61e-06	0.0615	CACCGAGCCACGCGCCGCCGC
AT1G53910	ERF	PvTH1	2036	2056	+	12.2969	8.63e-06	0.0279	CTTCGGTTATGGCGGTGCTCA
AT4G38000	Dof	PvTPK	587	614	-	13.7812	8.64e-06	0.0556	CTTGTCTTTTTTCCTTTTTATTTTTATT
AT3G55370	Dof	PvTPK	586	606	-	13.8281	8.67e-06	0.0395	TTTTCCTTTTTATTTTTATTT
AT3G02940	MYB	PvTHI1-2	2064	2081	-	13.9688	8.7e-06	0.284	GGGTTTGGTGGAAAACAG
AT2G01930	BBR-BPC	PvTHIC	412	435	-	5.20312	8.72e-06	0.023	GAGAGAGAACCTGAAGGAAAAAGG
AT2G31230	ERF	PvTHI1-1	2571	2585	-	12.4062	8.74e-06	0.0318	CAAGTCCTCCGCCGC
AT4G38000	Dof	PvTHI1-1	1249	1276	+	13.7656	8.74e-06	0.0556	CTTTCATCTTTCTCACTTTTGTTTTTTC
AT2G01930	BBR-BPC	PvTHIC	414	437	-	5.1875	8.77e-06	0.023	AAGAGAGAGAACCTGAAGGAAAAA
AT4G11660	HSF	PvTH1	3190	3203	+	13.375	8.77e-06	0.144	TTCTTGATGCTTCC
AT5G66940	Dof	PvTHI1-2	795	823	-	13.8906	8.78e-06	0.0707	TTCATACTCTCTCTTTCTTTTTTTCTCTT
AT3G04030	G2-like	PvTHI1-1	513	526	-	13.625	8.79e-06	0.145	TAACGAATCTTCTT
AT3G23240	ERF	PvTHI1-2	2122	2149	+	10.2969	8.79e-06	0.0353	CGTCTATGTCCGCCGCTCCCTCACCCGC
AT3G20310	ERF	PvTHI1-2	2119	2139	+	12.7656	8.8e-06	0.0238	GCGCGTCTATGTCCGCCGCTC
AT1G28160	ERF	PvTHI1-1	1999	2013	+	12.375	8.8e-06	0.0334	TGATGGCGGCCATGG
AT2G31230	ERF	PvTPK	177	191	-	12.3906	8.8e-06	0.0318	CACTTCCACCACCAC
AT5G07310	ERF	PvTHI1-2	2131	2145	+	12.7656	8.8e-06	0.0286	CCGCCGCTCCCTCAC
AT1G78080	ERF	PvTHI1-1	2294	2303	+	13.2	8.81e-06	0.135	CGCCGGCCTC
AT5G67000	ERF	PvTPK	222	236	+	14.0137	8.81e-06	0.0573	CCGAGGTGGCGGTGA
AT2G45680	TCP	PvTHI1-1	2277	2297	+	10.1471	8.82e-06	0.0745	GTAGTGGGGGCGGGCTCCGCC
AT3G50260	ERF	PvTHI1-1	2251	2265	+	13.7344	8.85e-06	0.0289	TAACCTACGCCGACA
AT1G28370	ERF	PvTPK	175	189	-	12.6094	8.87e-06	0.024	CTTCCACCACCACCA
AT2G33710	ERF	PvTHI1-1	2287	2301	+	12.3906	8.88e-06	0.0237	CGGGCTCCGCCGGCC
AT5G25190	ERF	PvTPK	219	237	+	12.5	8.9e-06	0.0197	TCACCGAGGTGGCGGTGAT
AT4G37750	AP2	PvTHI1-2	2645	2665	+	11.1047	8.9e-06	0.149	CTGCATGGACCCCAATGTGAT
AT5G67450	C2H2	PvTHI1-2	2038	2048	-	13.0625	8.97e-06	0.0985	GGAGAGAGTGG
AT1G77640	ERF	PvTHI1-1	2364	2384	+	13.2656	9.01e-06	0.0456	GTGAGCCCCGGCGGCGGCGCG
AT5G47220	ERF	PvTPK	172	192	-	11.9375	9.02e-06	0.0208	CCACTTCCACCACCACCAATT
AT2G35700	ERF	PvTH1	2052	2066	-	14.0781	9.05e-06	0.0592	CGGCGGTGCCTGAGC
AT5G17430	AP2	PvTHI1-2	801	820	+	14.0253	9.07e-06	0.0294	AAAAAAGAAAGAGAGAGTAT
AT1G46768	ERF	PvTHI1-1	2374	2386	+	14.1562	9.08e-06	0.0404	GCGGCGGCGCGTG
AT5G42520	BBR-BPC	PvTHIC	436	456	+	4.58904	9.13e-06	0.0365	TTCTCTCTCTTCCCATCTTTC
AT5G43840	HSF	PvTH1	581	596	-	12.9062	9.13e-06	0.15	GATGCTTCCGGAATTA
AT5G17430	AP2	PvTHIC	428	447	-	14.0127	9.15e-06	0.0294	GAAGAGAGAGAAGAGAGAGA
AT1G30490	HD-ZIP	PvTHI1-1	693	707	+	14.1385	9.16e-06	0.151	GTCATCATCACCACT
AT2G20180	bHLH	PvTPK	1644	1657	+	14.3151	9.17e-06	0.285	TGAAAGAGACGTGG
AT2G45420	LBD	PvTHI1-1	2362	2380	-	13.6562	9.18e-06	0.0503	CCGCCGCCGGGGCTCACTG
AT5G18450	ERF	PvTPK	220	234	+	12.9844	9.18e-06	0.0248	CACCGAGGTGGCGGT
AT1G77080	MIKC_MADS	PvTHIC	1008	1022	-	14	9.19e-06	0.3	TTTTTCCATTTTAGG
AT2G45680	TCP	PvTHI1-1	2900	2920	-	10.0294	9.21e-06	0.0745	GCCCCAAAGGTAGGACCCATT
AT1G69690	TCP	PvTHIC	2408	2420	+	13.1406	9.21e-06	0.139	TAGTGGTCCCCAA
AT2G01570	GRAS	PvTHIC	429	448	-	13.7	9.22e-06	0.063	GGAAGAGAGAGAAGAGAGAG
AT3G12130	C3H	PvTHIC	1014	1027	+	12.8438	9.22e-06	0.171	ATGGAAAAAGGGAC
AT2G46270	bZIP	PvTHI1-2	87	101	-	12.6094	9.24e-06	0.202	GTCCACGTGATCAGG
AT2G40340	ERF	PvTPK	167	187	+	11.6471	9.26e-06	0.0176	GTTGTAATTGGTGGTGGTGGA
AT1G77640	ERF	PvTHI1-1	2561	2581	+	13.2031	9.26e-06	0.0456	CAACGCCGTGGCGGCGGAGGA
AT1G43160	ERF	PvTHI1-1	2371	2385	-	12.4688	9.26e-06	0.0272	ACGCGCCGCCGCCGG
AT1G01720	NAC	PvTH1	2271	2292	-	13.6094	9.28e-06	0.152	GGCGTGCAGCACAGGCCTTGAG
AT5G64750	ERF	PvTHI1-1	2564	2582	+	12.6562	9.28e-06	0.0364	CGCCGTGGCGGCGGAGGAC
AT4G27950	ERF	PvTHI1-1	2254	2274	+	10.8676	9.3e-06	0.022	CCTACGCCGACACCGATGTCG
AT1G78080	ERF	PvTHI1-1	2258	2267	+	13.1053	9.34e-06	0.135	CGCCGACACC
AT5G49300	GATA	PvTH1	3277	3303	-	1.52874	9.34e-06	0.0754	CAACATGAACACCATCAGCATCACAAG
AT5G18560	ERF	PvTHI1-1	2722	2736	+	12.4844	9.35e-06	0.0379	CCTTTGGCGCCACCG
AT1G65620	LBD	PvTHI1-2	2341	2361	+	12.1719	9.35e-06	0.0317	AACAGTCCGTCAGCCCCGGCG
AT1G32150	bZIP	PvTHI1-2	87	101	-	13.5938	9.41e-06	0.154	GTCCACGTGATCAGG
AT3G58630	Trihelix	PvTHI1-2	2350	2364	+	13.7344	9.42e-06	0.0763	TCAGCCCCGGCGGTG
AT3G23220	ERF	PvTHI1-1	2725	2739	-	11.8438	9.44e-06	0.0275	CTCCGGTGGCGCCAA
AT2G01940	C2H2	PvTH1	277	291	+	14.125	9.45e-06	0.235	TAAAAATGACAAAAT
AT4G30080	ARF	PvTHI1-2	2066	2086	-	4.35	9.47e-06	0.172	TGTGTGGGTTTGGTGGAAAAC
AT1G68550	ERF	PvTHI1-1	1999	2013	-	12.3281	9.48e-06	0.0219	CCATGGCCGCCATCA
AT5G09410	CAMTA	PvTHI1-1	2377	2388	+	14.375	9.48e-06	0.15	GCGGCGCGTGGC
AT5G47230	ERF	PvTHI1-1	2368	2382	+	12.1719	9.49e-06	0.0171	GCCCCGGCGGCGGCG
AT1G65620	LBD	PvTH1	2058	2078	+	12.1406	9.5e-06	0.0317	GCACCGCCGTTTTTTACGAGG
AT1G44830	ERF	PvTH1	2045	2059	-	12.5781	9.5e-06	0.0307	GCCTGAGCACCGCCA
AT5G65510	AP2	PvTHIC	2810	2820	+	13.7344	9.52e-06	0.314	CGAAACTCGAG
AT4G36780	BES1	PvTH1	3553	3563	+	13.2969	9.55e-06	0.11	ATGCACGTGCA
AT1G12630	ERF	PvTPK	227	247	-	13.9844	9.55e-06	0.0615	CTCCCTGATAATCACCGCCAC
AT5G61600	ERF	PvTPK	223	241	-	11.6875	9.56e-06	0.022	GATAATCACCGCCACCTCG
AT4G18960	MIKC_MADS	PvTH1	1272	1290	+	13.6765	9.6e-06	0.124	TTTTTACCACTTTGGTAAA
AT2G42400	VOZ	PvTHIC	2829	2840	-	13.5385	9.61e-06	0.314	GGAGTTGCGTAA
AT5G67190	ERF	PvTH1	2045	2059	-	13.7344	9.61e-06	0.0481	GCCTGAGCACCGCCA
AT3G20310	ERF	PvTHI1-2	2665	2685	-	12.5938	9.64e-06	0.024	TCACCACCACTTTAGCCTCCA
AT3G24120	G2-like	PvTHIC	1806	1813	-	12.3438	9.64e-06	0.159	GGAATCTG
AT3G24120	G2-like	PvTHI1-2	2972	2979	+	12.3438	9.64e-06	0.159	GGAATCTG
AT2G38880	NF-YB	PvTHIC	2886	2894	-	15.2055	9.64e-06	0.175	TCCATCAAC
AT4G27950	ERF	PvTHI1-1	2509	2529	+	10.7794	9.66e-06	0.022	TCACCTCCACCATCATGAGCA
AT5G47220	ERF	PvTHI1-2	2380	2400	+	11.7812	9.67e-06	0.0208	GCCAGCTCTTCTCCGCCATGA
AT4G18390	TCP	PvTPK	2129	2138	+	13.4043	9.67e-06	0.155	TTGGGACCAC
AT4G18390	TCP	PvTPK	2129	2138	-	13.4043	9.67e-06	0.155	GTGGTCCCAA
AT3G24050	GATA	PvTHI1-1	2507	2521	-	13.5294	9.69e-06	0.0396	ATGGTGGAGGTGAAC
AT2G37590	Dof	PvTHI1-1	283	297	+	13.5625	9.69e-06	0.158	AATTTTAACTTTTTT
AT1G28370	ERF	PvTPK	225	239	-	12.4219	9.69e-06	0.024	TAATCACCGCCACCT
AT1G28370	ERF	PvTHI1-1	2509	2523	+	12.4219	9.69e-06	0.024	TCACCTCCACCATCA
AT2G45660	MIKC_MADS	PvTPK	594	614	-	14	9.69e-06	0.036	CTTGTCTTTTTTCCTTTTTAT
AT5G65130	ERF	PvTPK	172	186	-	12.4062	9.71e-06	0.0203	CCACCACCACCAATT
AT5G56270	WRKY	PvTHIC	2235	2242	-	13.8298	9.73e-06	0.321	GGGTCAAC
AT5G25190	ERF	PvTHI1-1	2259	2277	-	12.3125	9.75e-06	0.0197	CGACGACATCGGTGTCGGC
AT5G25190	ERF	PvTHIC	3887	3905	+	12.3125	9.75e-06	0.0197	TGGTGAAGCTGGTGGAGAG
AT2G01570	GRAS	PvTHI1-1	1260	1279	-	13.6286	9.75e-06	0.063	GAAGAAAAAACAAAAGTGAG
AT2G43010	bHLH	PvTHI1-2	92	100	+	14.2794	9.76e-06	0.321	TCACGTGGA
AT2G45410	LBD	PvTHIC	3309	3323	+	13.6406	9.78e-06	0.159	CCTGAAAACATGCAG
AT1G51700	Dof	PvTHI1-1	1255	1275	-	13.4062	9.82e-06	0.0799	AAAAAACAAAAGTGAGAAAGA
AT1G68550	ERF	PvTPK	178	192	-	12.25	9.83e-06	0.0219	CCACTTCCACCACCA
AT3G46070	C2H2	PvTHI1-1	1865	1879	+	13.7945	9.84e-06	0.0809	GCCCCATCACTGCCC
AT1G72050	C2H2	PvTPK	344	362	-	12.3529	9.85e-06	0.0162	CATCCTCTGCCTGGTCCTC
AT1G03800	ERF	PvTHI1-1	2502	2522	+	11.9688	9.85e-06	0.02	GCGCTGTTCACCTCCACCATC
AT5G63090	LBD	PvTHI1-1	2376	2396	-	11.4531	9.87e-06	0.0333	CCCACCGAGCCACGCGCCGCC
AT3G46090	C2H2	PvTHIC	2226	2238	-	12.0851	9.88e-06	0.158	CAACAGTGTGCTT
AT2G45420	LBD	PvTHIC	3309	3327	-	13.5469	9.89e-06	0.0503	GTTTCTGCATGTTTTCAGG
AT2G22300	CAMTA	PvTHI1-1	2494	2502	-	13.2766	9.9e-06	0.163	CCGCGTGCT
AT5G44210	ERF	PvTPK	166	186	+	11.5312	9.95e-06	0.0217	CGTTGTAATTGGTGGTGGTGG
AT5G63090	LBD	PvTHI1-1	2603	2623	-	11.4375	9.95e-06	0.0333	TTCGTCACCACCCCCGCGACT
AT4G23750	ERF	PvTHI1-1	2498	2505	-	14.4681	9.95e-06	0.0618	GCGCCGCG
AT2G42430	LBD	PvTHIC	3309	3323	+	13.5312	9.97e-06	0.131	CCTGAAAACATGCAG
AT1G59640	bHLH	PvTH1	3548	3568	-	14.0938	9.98e-06	0.166	ATGACTGCACGTGCATTTGAT
AT5G65130	ERF	PvTHI1-1	2251	2265	+	12.3438	1e-05	0.0203	TAACCTACGCCGACA
AT4G14770	CPP	PvTPK	1375	1389	+	14.1176	1e-05	0.164	ATTGAAAATTTAAAA
AT1G46768	ERF	PvTH1	2044	2056	+	13.9531	1e-05	0.0404	ATGGCGGTGCTCA
AT4G36780	BES1	PvTH1	2212	2222	-	13.1094	1e-05	0.11	TAGCACGTGTG
AT1G16490	MYB	PvTHI1-2	1774	1788	-	14.0625	1.01e-05	0.0826	AATGGTTGGTGCTGC
AT4G26640	WRKY	PvTH1	1088	1100	-	14.2812	1.01e-05	0.304	TCCTTTGACCATT
AT5G62470	MYB	PvTHIC	562	579	+	13.6406	1.01e-05	0.0943	TGGGTTGTTTGGTTGTTG
AT1G36060	ERF	PvTH1	2055	2068	-	13.9375	1.01e-05	0.0704	AACGGCGGTGCCTG
AT3G14180	Trihelix	PvTHI1-1	2731	2741	+	13.7656	1.01e-05	0.166	CCACCGGAGTT
AT2G45650	MIKC_MADS	PvTH1	1245	1263	-	13.3594	1.01e-05	0.139	TTACTAAAATAAGTAAATT
AT3G57230	MIKC_MADS	PvTH1	1275	1289	+	13.8125	1.02e-05	0.167	TTACCACTTTGGTAA
AT1G28160	ERF	PvTHI1-2	2125	2139	-	12.0469	1.02e-05	0.0334	GAGCGGCGGACATAG
AT1G68550	ERF	PvTHI1-1	2401	2415	+	12.1719	1.02e-05	0.0219	TCTTCTCCGCCATGG
AT1G19210	ERF	PvTHI1-1	2567	2580	+	13.9375	1.02e-05	0.12	CGTGGCGGCGGAGG
AT4G17490	ERF	PvTHI1-1	2284	2304	+	9.14062	1.02e-05	0.0267	GGGCGGGCTCCGCCGGCCTCT
AT5G64750	ERF	PvTHI1-1	2255	2273	-	12.4531	1.03e-05	0.0364	GACATCGGTGTCGGCGTAG
AT4G29230	NAC	PvTHI1-1	2580	2594	+	14.0469	1.03e-05	0.325	GACTTGATCGTGAAG
AT4G06746	ERF	PvTHI1-1	2249	2267	+	13.1875	1.03e-05	0.13	GATAACCTACGCCGACACC
AT5G51190	ERF	PvTHI1-2	2387	2401	-	11.2812	1.03e-05	0.0301	ATCATGGCGGAGAAG
AT4G36160	NAC	PvTHI1-1	2051	2065	+	14.0469	1.03e-05	0.0737	CTTCGACCACAAGCC
AT5G61600	ERF	PvTPK	173	191	-	11.5156	1.03e-05	0.0221	CACTTCCACCACCACCAAT
AT1G78700	BES1	PvTH1	2212	2222	+	13.2812	1.03e-05	0.112	CACACGTGCTA
AT2G45420	LBD	PvTH1	2058	2076	+	13.4844	1.03e-05	0.0503	GCACCGCCGTTTTTTACGA
AT4G27950	ERF	PvTHI1-1	2563	2583	-	10.6176	1.04e-05	0.0221	AGTCCTCCGCCGCCACGGCGT
AT3G23220	ERF	PvTPK	225	239	+	11.625	1.04e-05	0.0276	AGGTGGCGGTGATTA
AT1G67260	TCP	PvTHI1-2	2885	2914	+	9.6962	1.04e-05	0.0963	AATGGGTCCAACATTTGGAGCAATGATGAT
AT3G23250	MYB	PvTHI1-1	2610	2630	-	13.6094	1.04e-05	0.0672	AGCCCAGTTCGTCACCACCCC
AT4G36900	ERF	PvTHI1-1	2373	2382	+	13.2821	1.04e-05	0.0458	GGCGGCGGCG
AT4G31060	ERF	PvTHI1-1	2558	2577	-	13.3438	1.04e-05	0.0484	CCGCCGCCACGGCGTTGAAG
AT2G30340	LBD	PvTHI1-2	2345	2361	+	12.8281	1.04e-05	0.067	GTCCGTCAGCCCCGGCG
AT5G18830	SBP	PvTHIC	1219	1228	-	13.3182	1.05e-05	0.331	CCGTACGGAA
AT3G15270	SBP	PvTHIC	1219	1230	+	14.5781	1.05e-05	0.172	TTCCGTACGGAT
AT5G44210	ERF	PvTH1	2058	2078	-	11.4219	1.05e-05	0.0217	CCTCGTAAAAAACGGCGGTGC
AT5G67190	ERF	PvTHI1-1	2332	2346	-	13.5625	1.05e-05	0.0481	CGACGCTCACCGCCG
AT1G50640	ERF	PvTHI1-1	2722	2736	-	12.2656	1.05e-05	0.0375	CGGTGGCGCCAAAGG
AT5G13910	ERF	PvTHI1-1	2558	2578	-	11.7031	1.05e-05	0.0215	TCCGCCGCCACGGCGTTGAAG
AT1G77640	ERF	PvTHI1-1	2558	2578	+	12.8906	1.06e-05	0.0456	CTTCAACGCCGTGGCGGCGGA
AT1G72050	C2H2	PvTHIC	3501	3519	-	12.2269	1.06e-05	0.0165	CTCCAACCTTCACATCATC
AT1G28470	NAC	PvTHI1-1	2051	2065	-	14.0156	1.06e-05	0.104	GGCTTGTGGTCGAAG
AT3G48430	C2H2	PvTPK	1905	1916	+	13.7808	1.06e-05	0.126	AAAAACAGAATA
AT4G17490	ERF	PvTPK	222	242	-	9.03125	1.06e-05	0.0267	TGATAATCACCGCCACCTCGG
AT4G30080	ARF	PvTHI1-2	1417	1437	-	3.9875	1.06e-05	0.172	TTTACAGTTGAGATGAAAGAA
AT1G65620	LBD	PvTH1	2033	2053	-	11.9219	1.06e-05	0.0317	GCACCGCCATAACCGAAGCGG
AT1G45249	bZIP	PvTHI1-2	89	106	-	12.2188	1.06e-05	0.176	CTTTTGTCCACGTGATCA
AT3G28910	MYB	PvTHI1-2	2139	2153	+	13.5625	1.06e-05	0.0868	CCCTCACCCGCTTAC
AT5G64750	ERF	PvTHI1-1	2361	2379	+	12.375	1.07e-05	0.0364	TCAGTGAGCCCCGGCGGCG
AT3G15210	ERF	PvTH1	2055	2069	+	11.5781	1.07e-05	0.069	CAGGCACCGCCGTTT
AT5G63090	LBD	PvTHI1-1	2451	2471	-	11.2969	1.07e-05	0.0333	CTCGTCGTAGTCCACGCCGAG
AT5G05550	Trihelix	PvTHI1-1	2288	2302	+	13.7344	1.07e-05	0.058	GGGCTCCGCCGGCCT
AT3G58780	MIKC_MADS	PvTHIC	1004	1021	+	13.6203	1.07e-05	0.176	TTGGCCTAAAATGGAAAA
AT5G04760	MYB	PvTPK	1844	1853	+	13.7021	1.07e-05	0.353	GAGATAAGGC
AT3G23240	ERF	PvTHI1-1	2398	2425	+	9.57812	1.07e-05	0.0353	AGCTCTTCTCCGCCATGGTGGTGCGCAA
AT1G45249	bZIP	PvTPK	1647	1664	-	12.1875	1.07e-05	0.176	CACACTTCCACGTCTCTT
AT5G13910	ERF	PvTHI1-2	2666	2686	-	11.6562	1.07e-05	0.0215	CTCACCACCACTTTAGCCTCC
AT1G71930	NAC	PvTPK	2663	2674	+	13.3582	1.08e-05	0.35	GGACACGGCAAT
AT1G01250	ERF	PvTHI1-1	2564	2578	+	13.3594	1.08e-05	0.0999	CGCCGTGGCGGCGGA
AT3G23240	ERF	PvTHI1-2	2125	2152	+	9.5625	1.08e-05	0.0353	CTATGTCCGCCGCTCCCTCACCCGCTTA
AT1G71450	ERF	PvTPK	178	197	-	12.5156	1.08e-05	0.0209	AGATTCCACTTCCACCACCA
AT3G60490	ERF	PvTHI1-1	2257	2270	-	13.4375	1.08e-05	0.352	ATCGGTGTCGGCGT
AT1G14580	C2H2	PvTPK	439	458	-	12.9265	1.08e-05	0.175	TCTGAATTTGTCATTTTGTA
AT2G31220	bHLH	PvTPK	223	236	+	13.9375	1.08e-05	0.111	CGAGGTGGCGGTGA
AT1G76880	Trihelix	PvTH1	1266	1281	-	13.4062	1.08e-05	0.356	GTGGTAAAAAAATCAA
AT5G25390	ERF	PvTHI1-1	2106	2126	+	9.02899	1.08e-05	0.0184	ACACCCACAAAATCCTCCTCC
AT1G35560	TCP	PvTH1	3094	3103	-	12.1638	1.08e-05	0.182	CGGCCCCACT
AT4G06746	ERF	PvTPK	226	244	-	13.0312	1.09e-05	0.13	CCTGATAATCACCGCCACC
AT4G17490	ERF	PvTPK	219	239	-	8.95312	1.09e-05	0.0267	TAATCACCGCCACCTCGGTGA
AT5G23280	TCP	PvTHI1-1	2286	2296	+	11.7969	1.09e-05	0.178	GCGGGCTCCGC
AT3G10113	MYB_related	PvTHI1-1	1743	1757	+	13.8125	1.09e-05	0.179	CATGAAAATATCCCA
AT5G25390	ERF	PvTHI1-1	2600	2620	-	9.01449	1.09e-05	0.0184	GTCACCACCCCCGCGACTCTC
AT2G45420	LBD	PvTHI1-1	2293	2311	+	13.4062	1.09e-05	0.0503	CCGCCGGCCTCTCCTGCGC
AT1G44830	ERF	PvTHI1-1	2251	2265	+	12.2656	1.09e-05	0.032	TAACCTACGCCGACA
AT1G36060	ERF	PvTPK	226	239	+	13.7969	1.09e-05	0.0704	GGTGGCGGTGATTA
AT2G23340	ERF	PvTHI1-1	2566	2582	+	12.9219	1.09e-05	0.12	CCGTGGCGGCGGAGGAC
AT4G17980	NAC	PvTHI1-1	2051	2065	-	14	1.09e-05	0.108	GGCTTGTGGTCGAAG
AT5G62020	HSF	PvTH1	585	596	-	13.6719	1.09e-05	0.18	GATGCTTCCGGA
AT5G44210	ERF	PvTHI1-1	2257	2277	-	11.3281	1.1e-05	0.0217	CGACGACATCGGTGTCGGCGT
AT5G65130	ERF	PvTHI1-1	2151	2165	+	12.1562	1.1e-05	0.0209	CTAACTCCACCACCT
AT1G28370	ERF	PvTHI1-1	2371	2385	+	12.1562	1.1e-05	0.0253	CCGGCGGCGGCGCGT
AT2G33710	ERF	PvTPK	175	189	-	11.9219	1.1e-05	0.0271	CTTCCACCACCACCA
AT3G20310	ERF	PvTHI1-2	1851	1871	+	12.3438	1.1e-05	0.0252	TGTCCTCCATCCACGCCATCT
AT1G28160	ERF	PvTHI1-1	2722	2736	-	11.8594	1.1e-05	0.0334	CGGTGGCGCCAAAGG
AT5G03150	C2H2	PvTPK	439	458	-	13.4844	1.1e-05	0.18	TCTGAATTTGTCATTTTGTA
AT4G17785	MYB	PvTHIC	619	632	+	13.9531	1.1e-05	0.17	AGGGTTAGGTGGAT
AT2G38300	G2-like	PvTHIC	3082	3092	+	12.8906	1.1e-05	0.302	AAGAGAATTTT
AT3G08500	MYB	PvTHIC	863	873	+	13.625	1.1e-05	0.0538	GTTGTTGGTGT
AT5G62940	Dof	PvTHI1-1	1258	1278	-	13.4375	1.1e-05	0.103	AAGAAAAAACAAAAGTGAGAA
AT2G20400	G2-like	PvTPK	1981	1995	+	14.125	1.1e-05	0.309	GAAGCATATTCTGAA
AT3G23240	ERF	PvTHI1-1	2251	2278	+	9.46875	1.11e-05	0.0353	TAACCTACGCCGACACCGATGTCGTCGT
AT1G53910	ERF	PvTHI1-1	1993	2013	+	11.7344	1.11e-05	0.0325	AAACTCTGATGGCGGCCATGG
AT5G02460	Dof	PvTPK	1150	1170	+	13.6562	1.11e-05	0.197	AGAAAAGAAAACATATAAGAA
AT1G71450	ERF	PvTPK	172	191	-	12.4688	1.11e-05	0.0209	CACTTCCACCACCACCAATT
AT4G01280	MYB_related	PvTHIC	257	267	-	14.6094	1.11e-05	0.365	AGATATTTTCC
AT3G22170	FAR1	PvTH1	2212	2223	+	13.2647	1.11e-05	0.0907	CACACGTGCTAA
AT5G62470	MYB	PvTPK	175	192	+	13.5	1.11e-05	0.0943	TGGTGGTGGTGGAAGTGG
AT5G25390	ERF	PvTHI1-1	2373	2393	-	8.97101	1.11e-05	0.0184	ACCGAGCCACGCGCCGCCGCC
AT3G55370	Dof	PvTPK	1386	1406	-	13.5312	1.11e-05	0.0443	TTTCTTTTTCTATTTTTTTTT
AT5G01380	Trihelix	PvTH1	2205	2221	-	14.0588	1.11e-05	0.356	AGCACGTGTGGGATTTT
AT5G44210	ERF	PvTPK	2153	2173	+	11.2969	1.11e-05	0.0217	GTGCGCCGATGGAGGTGCCAA
AT2G36270	bZIP	PvTHI1-2	86	103	+	11.6094	1.11e-05	0.182	CCCTGATCACGTGGACAA
AT1G19210	ERF	PvTHI1-1	2254	2267	-	13.7969	1.11e-05	0.12	GGTGTCGGCGTAGG
AT2G02080	C2H2	PvTPK	439	455	+	13	1.11e-05	0.182	TACAAAATGACAAATTC
AT2G23340	ERF	PvTH1	2042	2058	+	12.8594	1.11e-05	0.12	TTATGGCGGTGCTCAGG
AT4G36160	NAC	PvTHI1-2	2466	2480	-	13.9375	1.12e-05	0.0737	CTTGATCACCACGTA
AT4G36160	NAC	PvTHI1-1	2481	2495	-	13.9375	1.12e-05	0.0737	CTTGATCACCACGTA
AT5G51190	ERF	PvTHI1-1	2288	2302	-	11.0469	1.12e-05	0.0301	AGGCCGGCGGAGCCC
AT1G65620	LBD	PvTHI1-2	1848	1868	+	11.7969	1.13e-05	0.0317	ACGTGTCCTCCATCCACGCCA
AT5G25810	ERF	PvTPK	224	238	-	13.9219	1.13e-05	0.0739	AATCACCGCCACCTC
AT5G47220	ERF	PvTHI1-1	2329	2349	-	11.4219	1.13e-05	0.0229	TGGCGACGCTCACCGCCGGGT
AT2G32460	MYB	PvTH1	2035	2049	-	13.2344	1.13e-05	0.373	CGCCATAACCGAAGC
AT4G18960	MIKC_MADS	PvTHI1-2	1913	1931	+	13.4706	1.13e-05	0.124	AACTTTCTCCATCTGGCAA
AT1G74650	MYB	PvTPK	172	186	-	13.5938	1.13e-05	0.224	CCACCACCACCAATT
AT1G49480	B3	PvTH1	226	240	-	13.8529	1.14e-05	0.0689	AAAAGAAAAAAAAAT
AT1G28160	ERF	PvTH1	2052	2066	-	11.7812	1.14e-05	0.0334	CGGCGGTGCCTGAGC
AT5G47230	ERF	PvTHI1-1	2401	2415	+	11.7969	1.14e-05	0.0195	TCTTCTCCGCCATGG
AT5G64750	ERF	PvTH1	2059	2077	-	12.2344	1.14e-05	0.0364	CTCGTAAAAAACGGCGGTG
AT5G25390	ERF	PvTPK	2151	2171	-	8.89855	1.14e-05	0.0184	GGCACCTCCATCGGCGCACAC
AT5G44210	ERF	PvTHI1-1	2287	2307	-	11.2344	1.15e-05	0.0217	AGGAGAGGCCGGCGGAGCCCG
AT4G27950	ERF	PvTPK	166	186	-	10.3824	1.15e-05	0.0229	CCACCACCACCAATTACAACG
AT5G63090	LBD	PvTHI1-1	2256	2276	+	11.1406	1.15e-05	0.0333	TACGCCGACACCGATGTCGTC
AT3G23220	ERF	PvTHI1-1	2401	2415	-	11.375	1.15e-05	0.0283	CCATGGCGGAGAAGA
AT1G32870	NAC	PvTHI1-2	2468	2483	+	13.0469	1.15e-05	0.178	CGTGGTGATCAAGCAC
AT1G32870	NAC	PvTHI1-1	2483	2498	+	13.0469	1.15e-05	0.178	CGTGGTGATCAAGCAC
AT3G23210	bHLH	PvTHI1-2	1838	1860	-	13.5	1.15e-05	0.0739	ATGGAGGACACGTTGCAGTTTGT
AT1G75490	ERF	PvTHI1-1	1999	2013	-	12.625	1.15e-05	0.0273	CCATGGCCGCCATCA
AT1G68550	ERF	PvTHI1-1	2509	2523	+	11.8906	1.16e-05	0.0234	TCACCTCCACCATCA
AT5G65130	ERF	PvTHI1-2	2125	2139	+	12.0312	1.16e-05	0.0209	CTATGTCCGCCGCTC
AT3G22780	CPP	PvTPK	1374	1388	+	13.9315	1.17e-05	0.13	GATTGAAAATTTAAA
AT3G20310	ERF	PvTH1	2049	2069	+	12.2344	1.17e-05	0.0252	GGTGCTCAGGCACCGCCGTTT
AT5G25190	ERF	PvTH1	2036	2054	+	11.9375	1.17e-05	0.0222	CTTCGGTTATGGCGGTGCT
AT1G21910	ERF	PvTHI1-1	2333	2352	-	12.5625	1.17e-05	0.042	TTATGGCGACGCTCACCGCC
AT2G20110	CPP	PvTPK	1375	1389	-	13.8971	1.17e-05	0.127	TTTTAAATTTTCAAT
AT3G48430	C2H2	PvTPK	2061	2072	-	13.6164	1.17e-05	0.126	AGAAAGAGAGCA
AT4G34410	ERF	PvTHI1-1	2371	2385	+	12.9688	1.17e-05	0.0688	CCGGCGGCGGCGCGT
AT1G12630	ERF	PvTHI1-2	2356	2376	-	13.625	1.18e-05	0.0633	CAAGCCACGCCCCACCGCCGG
AT5G17430	AP2	PvTHIC	430	449	-	13.6456	1.18e-05	0.0339	GGGAAGAGAGAGAAGAGAGA
AT3G12130	C3H	PvTHI1-1	1228	1241	-	12.6875	1.18e-05	0.171	AATCAAAAAGTAAA
AT5G42520	BBR-BPC	PvTHI1-2	1887	1907	+	3.78082	1.18e-05	0.0421	CAAATTTTCTCTCTCCATTTT
AT5G25390	ERF	PvTPK	308	328	+	8.81159	1.19e-05	0.0184	TCCAGCACCGATGGTGCCGCG
AT5G67190	ERF	PvTPK	228	242	-	13.3125	1.19e-05	0.0481	TGATAATCACCGCCA
AT1G29160	Dof	PvTHI1-1	1226	1246	-	13.3438	1.19e-05	0.0772	AATGAAATCAAAAAGTAAATG
AT2G31230	ERF	PvTHI1-1	2723	2737	+	11.6875	1.19e-05	0.0378	CTTTGGCGCCACCGG
AT5G13790	MIKC_MADS	PvTHIC	1003	1021	-	13.0938	1.2e-05	0.24	TTTTCCATTTTAGGCCAAA
AT1G65620	LBD	PvTHI1-1	2378	2398	-	11.6719	1.2e-05	0.0317	TGCCCACCGAGCCACGCGCCG
AT1G51600	GATA	PvTH1	3282	3300	-	8.39726	1.2e-05	0.107	CATGAACACCATCAGCATC
AT1G77640	ERF	PvTH1	2057	2077	-	12.5625	1.2e-05	0.0456	CTCGTAAAAAACGGCGGTGCC
AT3G22780	CPP	PvTHI1-2	1329	1343	+	13.8904	1.2e-05	0.13	AAATTTAAATTTAAA
AT5G61600	ERF	PvTHI1-2	2381	2399	+	11.1406	1.21e-05	0.0243	CCAGCTCTTCTCCGCCATG
AT1G27730	C2H2	PvTHI1-2	1469	1479	+	12.7077	1.21e-05	0.231	CACACCCACTA
AT5G43410	ERF	PvTHI1-1	2001	2010	-	13.3985	1.21e-05	0.0762	TGGCCGCCAT
AT1G69690	TCP	PvTHI1-1	2899	2911	+	12.5312	1.21e-05	0.139	GAATGGGTCCTAC
AT5G56110	MYB	PvTHI1-2	2584	2598	+	13.5469	1.21e-05	0.224	GGAAAGTTGGTGGGG
AT3G26790	B3	PvTHI1-2	2080	2094	+	14.1406	1.21e-05	0.132	CCACACATGCAACCC
AT1G75490	ERF	PvTHI1-1	2287	2301	+	12.5156	1.22e-05	0.0273	CGGGCTCCGCCGGCC
AT4G16430	bHLH	PvTH1	2213	2220	+	14.4017	1.22e-05	0.0995	ACACGTGC
AT4G16430	bHLH	PvTH1	2213	2220	-	14.4017	1.22e-05	0.0995	GCACGTGT
AT1G32640	bHLH	PvTH1	2213	2220	+	14.075	1.22e-05	0.1	ACACGTGC
AT1G32640	bHLH	PvTH1	2213	2220	-	14.075	1.22e-05	0.1	GCACGTGT
AT1G59750	ARF	PvTHI1-1	2259	2266	+	14.407	1.22e-05	0.393	GCCGACAC
AT1G69570	Dof	PvTPK	589	615	-	13.4375	1.22e-05	0.0494	GCTTGTCTTTTTTCCTTTTTATTTTTA
AT5G02460	Dof	PvTHI1-1	1242	1262	-	13.5312	1.22e-05	0.197	GAGAAAGATGAAAGAAAATGA
AT2G46270	bZIP	PvTPK	1645	1659	-	11.8594	1.23e-05	0.202	TTCCACGTCTCTTTC
AT3G08500	MYB	PvTHIC	2100	2110	+	13.5	1.23e-05	0.0538	GATGTTGTTGG
AT5G18450	ERF	PvTHI1-1	2508	2522	-	12.3906	1.23e-05	0.0282	GATGGTGGAGGTGAA
AT5G47220	ERF	PvTHI1-1	2503	2523	+	11.2344	1.23e-05	0.0233	CGCTGTTCACCTCCACCATCA
AT1G47870	E2F/DP	PvTHI1-1	2723	2737	-	11.8191	1.23e-05	0.405	CCGGTGGCGCCAAAG
AT5G48560	bHLH	PvTPK	94	101	+	11.8409	1.23e-05	0.099	GCTCGTGC
AT5G48560	bHLH	PvTPK	94	101	-	11.8409	1.23e-05	0.099	GCACGAGC
AT5G64220	CAMTA	PvTHI1-2	2110	2118	-	12.8365	1.23e-05	0.0659	GAGGCGCGT
AT2G40220	ERF	PvTHI1-1	2370	2379	-	13.6512	1.24e-05	0.0648	CGCCGCCGGG
AT3G57600	ERF	PvTHI1-2	2128	2138	+	11.9688	1.24e-05	0.0433	TGTCCGCCGCT
AT1G71450	ERF	PvTHI1-1	2680	2699	-	12.2656	1.24e-05	0.0209	CACTACAACCTTAGCCTCCA
AT3G16770	ERF	PvTHI1-2	2213	2220	+	13.6923	1.24e-05	0.0782	GCGCCGCT
AT3G16770	ERF	PvTHI1-1	2228	2235	+	13.6923	1.24e-05	0.0782	GCGCCGCT
AT1G18960	MYB_related	PvTHIC	860	881	-	13.9315	1.24e-05	0.0448	TCCTTAAAACACCAACAACAAC
AT5G02840	MYB_related	PvTHIC	258	267	-	14.8906	1.25e-05	0.411	AGATATTTTC
AT1G59640	bHLH	PvTH1	2798	2818	-	13.7344	1.25e-05	0.166	GTATTTACACGTGGTGAACAG
AT5G18450	ERF	PvTHI1-1	2606	2620	+	12.3438	1.26e-05	0.0282	CGCGGGGGTGGTGAC
AT1G75490	ERF	PvTHI1-1	2257	2271	+	12.4531	1.26e-05	0.0273	ACGCCGACACCGATG
AT5G64750	ERF	PvTHI1-2	2346	2364	+	12.0312	1.26e-05	0.0365	TCCGTCAGCCCCGGCGGTG
AT3G13040	G2-like	PvTHIC	523	531	-	13.1781	1.26e-05	0.205	AAGAAAACA
AT3G13040	G2-like	PvTPK	1154	1162	+	13.1781	1.26e-05	0.205	AAGAAAACA
AT1G28370	ERF	PvTHI1-2	2386	2400	+	11.8594	1.26e-05	0.0271	TCTTCTCCGCCATGA
AT2G46590	Dof	PvTHIC	1017	1027	+	13.0625	1.26e-05	0.184	GAAAAAGGGAC
AT5G07310	ERF	PvTH1	2036	2050	-	12.0938	1.26e-05	0.0372	CCGCCATAACCGAAG
AT3G11020	ERF	PvTHI1-1	1996	2016	+	13.4375	1.26e-05	0.0827	CTCTGATGGCGGCCATGGCAA
AT5G17430	AP2	PvTPK	595	614	+	13.5443	1.27e-05	0.0339	TAAAAAGGAAAAAAGACAAG
AT4G16750	ERF	PvTHI1-1	2374	2388	-	13.5	1.27e-05	0.0632	GCCACGCGCCGCCGC
AT2G18300	bHLH	PvTPK	93	104	-	13.7	1.27e-05	0.137	CCCGCACGAGCC
AT1G50640	ERF	PvTHI1-1	2371	2385	-	11.8438	1.27e-05	0.0375	ACGCGCCGCCGCCGG
AT3G11440	MYB	PvTH1	3066	3078	+	13.0156	1.28e-05	0.21	GCTGTAACGGACT
AT1G77640	ERF	PvTHI1-1	2321	2341	+	12.4062	1.28e-05	0.0456	GAGCAAGAACCCGGCGGTGAG
AT4G01540	NAC	PvTHI1-1	2950	2964	-	14.1719	1.28e-05	0.42	CCTTCAACGCCAAGT
AT2G31230	ERF	PvTPK	227	241	-	11.5156	1.28e-05	0.0378	GATAATCACCGCCAC
AT2G18060	NAC	PvTHI1-2	2468	2480	-	13.3906	1.28e-05	0.211	CTTGATCACCACG
AT2G18060	NAC	PvTHI1-1	2483	2495	-	13.3906	1.28e-05	0.211	CTTGATCACCACG
AT1G52880	NAC	PvTPK	2654	2672	+	13.5	1.28e-05	0.21	GGACCTCAAGGACACGGCA
AT1G52880	NAC	PvTHIC	3912	3930	+	13.5	1.28e-05	0.21	TTGCCAGAAGCTTACGTAA
AT1G68550	ERF	PvTHI1-2	2386	2400	+	11.6719	1.28e-05	0.0243	TCTTCTCCGCCATGA
AT1G72010	TCP	PvTHI1-1	2286	2298	-	11.9844	1.28e-05	0.157	CGGCGGAGCCCGC
AT1G12610	ERF	PvTHI1-1	2236	2250	-	13.1912	1.28e-05	0.209	TCATGTCGGTCATGT
AT1G28160	ERF	PvTHI1-2	2357	2371	+	11.5	1.28e-05	0.0346	CGGCGGTGGGGCGTG
AT2G38880	NF-YB	PvTHI1-2	2697	2705	-	14.4521	1.28e-05	0.175	TCCATCATG
AT1G49480	B3	PvTHI1-2	456	470	-	13.6912	1.29e-05	0.0689	CAAAAAAAAAAATAC
AT1G49480	B3	PvTHI1-2	1561	1575	-	13.6912	1.29e-05	0.0689	AAGAAAAAAATAAAA
AT1G22810	ERF	PvTHIC	3888	3902	+	12.5	1.29e-05	0.032	GGTGAAGCTGGTGGA
AT3G20310	ERF	PvTHI1-1	2677	2697	-	12.0469	1.29e-05	0.0261	CTACAACCTTAGCCTCCATCA
AT4G37180	G2-like	PvTPK	391	401	-	13.625	1.29e-05	0.15	GCGAAGATTCC
AT1G20640	Nin-like	PvTH1	2859	2873	+	13.6324	1.29e-05	0.0524	ATAGCAGCAGAGCTG
AT3G12720	MYB	PvTHI1-2	2577	2597	+	13.7969	1.29e-05	0.114	AAGGATGGGAAAGTTGGTGGG
AT2G40340	ERF	PvTHI1-1	2013	2033	-	10.9412	1.29e-05	0.0232	TGAAGTTAGGGCAGTGGTTGC
AT2G45650	MIKC_MADS	PvTH1	1272	1290	-	12.9062	1.29e-05	0.139	TTTACCAAAGTGGTAAAAA
AT5G66940	Dof	PvTPK	1144	1172	-	13.4062	1.29e-05	0.0833	TGTTCTTATATGTTTTCTTTTCTGTTTGT
AT3G12910	NAC	PvTPK	2576	2592	+	12.6076	1.3e-05	0.253	TTCCGTTGAGGGTCCGC
AT4G36900	ERF	PvTHI1-2	2357	2366	-	12.9487	1.3e-05	0.0458	CCCACCGCCG
AT5G18450	ERF	PvTHI1-2	2010	2024	-	12.2656	1.3e-05	0.0282	GGAGGAGGTGGTTGT
AT5G62940	Dof	PvTPK	1389	1409	+	13.2656	1.31e-05	0.103	AAAAAATAGAAAAAGAAATCA
AT1G51600	GATA	PvTPK	149	167	-	8.16438	1.31e-05	0.107	CGCCTTCGACATCAACACC
AT5G52660	MYB_related	PvTHIC	257	267	-	14.4531	1.32e-05	0.434	AGATATTTTCC
AT1G35560	TCP	PvTHIC	2409	2418	-	11.6983	1.32e-05	0.182	GGGGACCACT
AT5G25390	ERF	PvTHI1-1	2259	2279	+	8.56522	1.32e-05	0.0184	GCCGACACCGATGTCGTCGTA
AT5G25390	ERF	PvTHIC	3885	3905	-	8.56522	1.32e-05	0.0184	CTCTCCACCAGCTTCACCATG
AT4G35550	WOX	PvTHI1-2	2748	2757	-	13.0902	1.32e-05	0.217	TATCAATCAA
AT1G50640	ERF	PvTHI1-1	2509	2523	-	11.7656	1.32e-05	0.0375	TGATGGTGGAGGTGA
AT5G05550	Trihelix	PvTHI1-1	2371	2385	-	13.3594	1.32e-05	0.0617	ACGCGCCGCCGCCGG
AT4G18450	ERF	PvTHI1-1	1998	2014	+	10.1094	1.33e-05	0.033	CTGATGGCGGCCATGGC
AT1G28470	NAC	PvTHI1-2	2466	2480	+	13.6875	1.33e-05	0.104	TACGTGGTGATCAAG
AT1G28470	NAC	PvTHI1-1	2481	2495	+	13.6875	1.33e-05	0.104	TACGTGGTGATCAAG
AT5G51190	ERF	PvTH1	2041	2055	+	10.5781	1.33e-05	0.0329	GTTATGGCGGTGCTC
AT1G71450	ERF	PvTPK	163	182	-	12.1406	1.33e-05	0.0209	CACCACCAATTACAACGCCT
AT1G71450	ERF	PvTHI1-1	1999	2018	-	12.1406	1.33e-05	0.0209	GGTTGCCATGGCCGCCATCA
AT1G71450	ERF	PvTHI1-1	2563	2582	-	12.1406	1.33e-05	0.0209	GTCCTCCGCCGCCACGGCGT
AT1G44830	ERF	PvTHI1-1	2572	2586	-	11.7969	1.33e-05	0.0335	TCAAGTCCTCCGCCG
AT3G47500	Dof	PvTHI1-1	862	880	-	13.3438	1.33e-05	0.127	AAATATTAAAAAGTGAATT
AT4G01680	MYB	PvTPK	173	186	-	13.6094	1.33e-05	0.0866	CCACCACCACCAAT
AT3G57920	SBP	PvTHIC	1218	1231	+	13.75	1.33e-05	0.219	TTTCCGTACGGATA
AT5G49300	GATA	PvTHIC	3871	3897	-	0.275862	1.34e-05	0.0863	CAGCTTCACCATGTTGCTCACCACTGA
AT1G53170	ERF	PvTHI1-2	2124	2138	+	11.875	1.34e-05	0.0335	TCTATGTCCGCCGCT
AT5G25190	ERF	PvTPK	222	240	+	11.6406	1.34e-05	0.024	CCGAGGTGGCGGTGATTAT
AT1G01250	ERF	PvTHI1-1	2256	2270	-	12.8281	1.34e-05	0.0999	ATCGGTGTCGGCGTA
AT2G43000	NAC	PvTH1	2274	2293	-	12.9688	1.34e-05	0.198	CGGCGTGCAGCACAGGCCTT
AT1G72360	ERF	PvTPK	222	242	-	10.4375	1.35e-05	0.0412	TGATAATCACCGCCACCTCGG
AT1G67260	TCP	PvTHI1-1	2363	2392	+	8.86076	1.35e-05	0.0963	AGTGAGCCCCGGCGGCGGCGCGTGGCTCGG
AT1G44830	ERF	PvTHI1-1	1999	2013	-	11.7656	1.35e-05	0.0335	CCATGGCCGCCATCA
AT2G33710	ERF	PvTHI1-1	2509	2523	+	11.4531	1.35e-05	0.029	TCACCTCCACCATCA
AT4G16750	ERF	PvTPK	227	241	-	13.3906	1.35e-05	0.0632	GATAATCACCGCCAC
AT4G36740	HD-ZIP	PvTHIC	219	239	-	13.5625	1.36e-05	0.442	CCACTAATAATTGGATGACAT
AT1G67260	TCP	PvTHI1-1	2285	2314	+	8.83544	1.36e-05	0.0963	GGCGGGCTCCGCCGGCCTCTCCTGCGCGTA
AT4G27950	ERF	PvTPK	172	192	-	9.97059	1.36e-05	0.0256	CCACTTCCACCACCACCAATT
AT1G43160	ERF	PvTPK	175	189	+	11.6406	1.36e-05	0.0319	TGGTGGTGGTGGAAG
AT1G71450	ERF	PvTHI1-1	2608	2627	-	12.0938	1.37e-05	0.0209	CCAGTTCGTCACCACCCCCG
AT4G23750	ERF	PvTHI1-2	2213	2220	+	14.0638	1.37e-05	0.0618	GCGCCGCT
AT4G23750	ERF	PvTHI1-1	2228	2235	+	14.0638	1.37e-05	0.0618	GCGCCGCT
AT4G37180	G2-like	PvTHIC	3300	3310	+	13.5156	1.37e-05	0.15	CACAAGATTCC
AT5G51910	TCP	PvTHI1-1	2286	2295	-	13.1383	1.37e-05	0.116	CGGAGCCCGC
AT4G36930	bHLH	PvTHI1-1	2495	2503	-	13.2	1.37e-05	0.171	GCCGCGTGC
AT5G42520	BBR-BPC	PvTPK	2055	2075	+	3.31507	1.37e-05	0.0439	TCGGCGTGCTCTCTTTCTCTT
AT4G38000	Dof	PvTHI1-2	1552	1579	+	13.1875	1.37e-05	0.0631	AATATTTTGTTTTATTTTTTTCTTTAAA
AT1G43160	ERF	PvTHI1-2	2357	2371	+	11.625	1.37e-05	0.0319	CGGCGGTGGGGCGTG
AT5G25390	ERF	PvTHI1-1	2270	2290	-	8.46377	1.38e-05	0.0184	CCCGCCCCCACTACGACGACA
AT1G20980	SBP	PvTHIC	1219	1229	-	14.3125	1.38e-05	0.227	TCCGTACGGAA
AT1G22810	ERF	PvTPK	2157	2171	+	12.3594	1.38e-05	0.032	GCCGATGGAGGTGCC
AT3G08500	MYB	PvTHI1-2	1777	1787	-	13.375	1.38e-05	0.0538	ATGGTTGGTGC
AT1G50640	ERF	PvTPK	175	189	+	11.6719	1.38e-05	0.0375	TGGTGGTGGTGGAAG
AT3G46070	C2H2	PvTHI1-2	1983	1997	+	13.4247	1.38e-05	0.0909	CTCATTTCACTCTTT
AT1G43160	ERF	PvTPK	178	192	+	11.6094	1.38e-05	0.0319	TGGTGGTGGAAGTGG
AT3G12730	G2-like	PvTHI1-1	514	527	-	13.3836	1.38e-05	0.177	ATAACGAATCTTCT
AT5G46830	bHLH	PvTHIC	1219	1230	+	14.2969	1.38e-05	0.228	TTCCGTACGGAT
AT1G03800	ERF	PvTPK	223	243	-	11.2031	1.39e-05	0.0264	CTGATAATCACCGCCACCTCG
AT3G06740	GATA	PvTH1	3288	3306	-	10.2029	1.39e-05	0.113	GACCAACATGAACACCATC
AT4G22070	WRKY	PvTHIC	2234	2252	-	13.7941	1.39e-05	0.45	AGGAGAAGCAGGGTCAACA
AT1G49720	bZIP	PvTHI1-2	90	108	+	7.34884	1.39e-05	0.217	GATCACGTGGACAAAAGAA
AT5G37020	ARF	PvTHI1-1	2259	2267	-	12.6105	1.39e-05	0.448	GGTGTCGGC
AT4G38000	Dof	PvTHI1-2	1672	1699	-	13.1719	1.39e-05	0.0631	ACTTTTATTTTTATTTTCTTATTTTATA
AT3G30530	bZIP	PvTHI1-2	89	100	+	7.49367	1.39e-05	0.259	TGATCACGTGGA
AT4G31060	ERF	PvTHI1-1	2321	2340	-	12.7031	1.39e-05	0.0566	TCACCGCCGGGTTCTTGCTC
AT3G12720	MYB	PvTHI1-2	1776	1796	-	13.6875	1.39e-05	0.114	GTACAGTGAATGGTTGGTGCT
AT1G28370	ERF	PvTHI1-1	2401	2415	+	11.6406	1.39e-05	0.0281	TCTTCTCCGCCATGG
AT2G33710	ERF	PvTPK	225	239	-	11.375	1.4e-05	0.029	TAATCACCGCCACCT
AT1G68550	ERF	PvTHI1-2	2125	2139	+	11.4844	1.4e-05	0.025	CTATGTCCGCCGCTC
AT1G32240	G2-like	PvTPK	1594	1608	-	13.4559	1.4e-05	0.46	TTTGGTTTATTCTTT
AT5G60850	Dof	PvTHIC	1017	1030	+	12.9844	1.41e-05	0.205	GAAAAAGGGACCAT
AT1G79180	MYB	PvTHI1-2	1769	1789	+	12.9375	1.41e-05	0.115	GTGCAGCAGCACCAACCATTC
AT3G24050	GATA	PvTHI1-2	2047	2061	-	12.8971	1.42e-05	0.0434	ACGAAGAGGGTGGGG
AT1G73730	EIL	PvTHIC	3270	3290	-	12.9494	1.42e-05	0.233	ATGTCCAGGTCCTTCATTCAT
AT3G61250	MYB	PvTHIC	617	631	+	13.4844	1.42e-05	0.233	AAAGGGTTAGGTGGA
AT5G66300	NAC	PvTHI1-1	2582	2597	+	13.4531	1.42e-05	0.466	CTTGATCGTGAAGGAA
AT2G24260	bHLH	PvTH1	2212	2221	+	13.4	1.42e-05	0.117	CACACGTGCT
AT2G24260	bHLH	PvTH1	2212	2221	-	13.4	1.42e-05	0.117	AGCACGTGTG
AT5G44210	ERF	PvTHI1-1	2360	2380	+	10.7656	1.43e-05	0.0255	GTCAGTGAGCCCCGGCGGCGG
AT5G67000	ERF	PvTHI1-1	2341	2355	-	13.274	1.43e-05	0.0616	CGATTATGGCGACGC
AT5G40330	MYB	PvTHIC	860	870	+	12.9412	1.43e-05	0.157	GTTGTTGTTGG
AT5G62470	MYB	PvTHI1-2	2011	2028	-	13.125	1.43e-05	0.0943	ATAAGGAGGAGGTGGTTG
AT3G22830	HSF	PvTH1	3189	3203	-	13.0469	1.43e-05	0.197	GGAAGCATCAAGAAA
AT4G18890	BES1	PvTH1	2211	2221	-	13.1094	1.43e-05	0.138	AGCACGTGTGG
AT5G13910	ERF	PvTPK	308	328	+	11.0156	1.43e-05	0.0264	TCCAGCACCGATGGTGCCGCG
AT1G78700	BES1	PvTH1	2803	2813	-	12.0312	1.43e-05	0.117	TACACGTGGTG
AT2G40220	ERF	PvTHI1-1	2567	2576	-	13.4302	1.44e-05	0.0648	CGCCGCCACG
AT3G57600	ERF	PvTHI1-1	2512	2522	+	11.5312	1.44e-05	0.0433	CCTCCACCATC
AT5G60850	Dof	PvTHI1-1	284	297	-	12.9688	1.44e-05	0.205	AAAAAAGTTAAAAT
AT5G25390	ERF	PvTPK	170	190	-	8.34783	1.44e-05	0.0184	ACTTCCACCACCACCAATTAC
AT5G62470	MYB	PvTHI1-2	2008	2025	-	13.1094	1.44e-05	0.0943	AGGAGGAGGTGGTTGTAG
AT1G78080	ERF	PvTHI1-1	2567	2576	-	12.6737	1.45e-05	0.135	CGCCGCCACG
AT2G33710	ERF	PvTHI1-2	2357	2371	-	11.2969	1.45e-05	0.029	CACGCCCCACCGCCG
AT5G18560	ERF	PvTHI1-1	2401	2415	+	11.4844	1.45e-05	0.0493	TCTTCTCCGCCATGG
AT2G01060	G2-like	PvTPK	1980	1992	+	13.75	1.45e-05	0.168	AGAAGCATATTCT
AT4G06746	ERF	PvTH1	2043	2061	-	12.1875	1.45e-05	0.13	GTGCCTGAGCACCGCCATA
AT1G21910	ERF	PvTHI1-1	2609	2628	-	12.0156	1.45e-05	0.042	CCCAGTTCGTCACCACCCCC
AT5G20240	MIKC_MADS	PvTHI1-2	798	811	+	13.25	1.45e-05	0.0956	AGAAAAAAAGAAAG
AT4G36780	BES1	PvTH1	2803	2813	+	11.5938	1.45e-05	0.119	CACCACGTGTA
AT2G33810	SBP	PvTHIC	1220	1227	+	14.8082	1.45e-05	0.239	TCCGTACG
AT2G33810	SBP	PvTHIC	1222	1229	-	14.8082	1.45e-05	0.239	TCCGTACG
AT1G63030	ERF	PvTHI1-1	2241	2248	-	14.0167	1.45e-05	0.472	ATGTCGGT
AT1G28300	B3	PvTHI1-2	2240	2247	-	15.9423	1.45e-05	0.317	CTGCATGC
AT3G28920	ZF-HD	PvTHI1-2	256	270	+	12.8824	1.45e-05	0.242	TTTATTTATTAATTA
AT3G46090	C2H2	PvTPK	2146	2158	+	11.8404	1.45e-05	0.158	TGCGAGTGTGCGC
AT2G01940	C2H2	PvTHI1-2	1555	1569	-	13.4531	1.45e-05	0.235	AAAATAAAACAAAAT
AT4G18890	BES1	PvTH1	2212	2222	+	13.0156	1.46e-05	0.138	CACACGTGCTA
AT3G57600	ERF	PvTHI1-2	2675	2685	-	11.5	1.46e-05	0.0433	TCACCACCACT
AT3G20310	ERF	PvTHI1-2	2354	2374	-	11.7969	1.46e-05	0.0261	AGCCACGCCCCACCGCCGGGG
AT5G13790	MIKC_MADS	PvTHI1-2	1915	1933	+	12.7188	1.46e-05	0.24	CTTTCTCCATCTGGCAAAC
AT4G17880	bHLH	PvTH1	2213	2220	-	13.3671	1.46e-05	0.12	GCACGTGT
AT1G01260	bHLH	PvTH1	2213	2220	-	14.314	1.46e-05	0.119	GCACGTGT
AT3G60030	SBP	PvTH1	3100	3107	-	11.9362	1.46e-05	0.472	AGTACGGC
AT2G42430	LBD	PvTH1	2062	2076	-	12.9688	1.47e-05	0.131	TCGTAAAAAACGGCG
AT4G38910	BBR-BPC	PvTHI1-2	806	835	+	-38.6582	1.47e-05	0.0404	AGAAAGAGAGAGTATGAATTTGATATAAAA
AT2G46510	bHLH	PvTPK	676	683	+	13.5167	1.47e-05	0.0792	GCATGTGC
AT2G46510	bHLH	PvTPK	676	683	-	13.5167	1.47e-05	0.0792	GCACATGC
AT2G46510	bHLH	PvTPK	1862	1869	+	13.5167	1.47e-05	0.0792	GCATGTGC
AT2G46510	bHLH	PvTPK	1862	1869	-	13.5167	1.47e-05	0.0792	GCACATGC
AT3G50260	ERF	PvTPK	228	242	-	12.7188	1.47e-05	0.0436	TGATAATCACCGCCA
AT5G64750	ERF	PvTHI1-1	2321	2339	+	11.7031	1.47e-05	0.0391	GAGCAAGAACCCGGCGGTG
AT2G28810	Dof	PvTHI1-1	1250	1270	+	13.2031	1.47e-05	0.235	TTTCATCTTTCTCACTTTTGT
AT1G18570	MYB	PvTHIC	621	641	-	13.5469	1.47e-05	0.241	TTTCACTATATCCACCTAACC
AT5G47220	ERF	PvTHI1-1	2395	2415	+	10.8125	1.47e-05	0.0264	GGCAGCTCTTCTCCGCCATGG
AT5G61600	ERF	PvTHI1-2	2663	2681	-	10.6719	1.47e-05	0.0279	CACCACTTTAGCCTCCATC
AT1G13260	RAV	PvTHIC	2626	2642	-	13.2031	1.47e-05	0.16	CAAGTGTTTTTTGTTTG
AT4G34410	ERF	PvTHI1-2	2211	2225	-	12.4688	1.48e-05	0.0688	CATGTAGCGGCGCGT
AT4G34410	ERF	PvTHI1-1	2226	2240	-	12.4688	1.48e-05	0.0688	CATGTAGCGGCGCGT
AT1G21910	ERF	PvTHI1-1	2251	2270	+	11.9688	1.48e-05	0.042	TAACCTACGCCGACACCGAT
AT1G74930	ERF	PvTHI1-1	2294	2303	+	13.4519	1.48e-05	0.486	CGCCGGCCTC
AT2G45660	MIKC_MADS	PvTPK	1142	1162	-	13.4348	1.48e-05	0.036	TGTTTTCTTTTCTGTTTGTGT
AT3G04070	NAC	PvTPK	1647	1661	+	13.1875	1.48e-05	0.46	AAGAGACGTGGAAGT
AT5G26170	WRKY	PvTPK	710	722	-	13.6875	1.48e-05	0.487	TATTGACTTTTCC
AT3G45610	Dof	PvTHIC	3348	3366	+	13.1406	1.48e-05	0.121	GCACCTTTTTACACTCTTG
AT5G13910	ERF	PvTHI1-1	2321	2341	-	10.9375	1.48e-05	0.0264	CTCACCGCCGGGTTCTTGCTC
AT4G36900	ERF	PvTHI1-1	2727	2736	+	12.6667	1.49e-05	0.0458	GGCGCCACCG
AT4G25490	ERF	PvTHI1-1	2238	2249	+	13.9062	1.49e-05	0.244	ATGACCGACATG
AT4G14410	bHLH	PvTH1	3554	3563	+	10.3333	1.49e-05	0.122	TGCACGTGCA
AT4G14410	bHLH	PvTH1	3554	3563	-	10.3333	1.49e-05	0.122	TGCACGTGCA
AT1G72050	C2H2	PvTPK	2205	2223	+	11.5882	1.49e-05	0.0215	CCGCATCAACAACCTTCCC
AT1G28370	ERF	PvTPK	178	192	-	11.4844	1.5e-05	0.0284	CCACTTCCACCACCA
AT2G02070	C2H2	PvTPK	439	454	-	12.4247	1.5e-05	0.242	AATTTGTCATTTTGTA
AT1G77640	ERF	PvTHI1-1	2361	2381	+	11.9844	1.5e-05	0.0461	TCAGTGAGCCCCGGCGGCGGC
AT5G56110	MYB	PvTHIC	949	963	+	13.3281	1.5e-05	0.224	ATAAATTTGGTGAAA
AT1G09540	MYB	PvTHI1-2	2070	2084	+	13.4844	1.5e-05	0.123	TCCACCAAACCCACA
AT4G28140	ERF	PvTH1	2046	2065	+	12.4844	1.5e-05	0.0605	GGCGGTGCTCAGGCACCGCC
AT5G25390	ERF	PvTHI1-1	2675	2695	-	8.26087	1.5e-05	0.0184	ACAACCTTAGCCTCCATCACG
AT5G25190	ERF	PvTHI1-1	2511	2529	-	11.4062	1.5e-05	0.024	TGCTCATGATGGTGGAGGT
AT5G20240	MIKC_MADS	PvTHI1-2	1915	1928	-	13.1875	1.5e-05	0.0956	CCAGATGGAGAAAG
AT5G15830	bZIP	PvTHI1-1	2943	2957	+	11.7188	1.51e-05	0.247	GCAGCTCACTTGGCG
AT5G25390	ERF	PvTHI1-1	2573	2593	-	8.24638	1.51e-05	0.0184	TTCACGATCAAGTCCTCCGCC
AT5G54230	MYB	PvTHI1-2	2586	2600	-	13.3594	1.51e-05	0.445	AACCCCACCAACTTT
AT5G25190	ERF	PvTPK	172	190	+	11.3906	1.51e-05	0.024	AATTGGTGGTGGTGGAAGT
AT5G45580	G2-like	PvTPK	1098	1111	+	13.4062	1.51e-05	0.233	AAAAGAATATTTCA
AT4G38910	BBR-BPC	PvTHI1-2	802	831	+	-38.8228	1.51e-05	0.0404	AAAAAGAAAGAGAGAGTATGAATTTGATAT
AT1G72050	C2H2	PvTHI1-1	1782	1800	+	11.563	1.51e-05	0.0215	ATTCTATCTCCTCCTACAC
AT4G17980	NAC	PvTHI1-1	2580	2594	+	13.5156	1.51e-05	0.108	GACTTGATCGTGAAG
AT1G69690	TCP	PvTHI1-2	2884	2896	+	12.0156	1.52e-05	0.139	GAATGGGTCCAAC
AT5G08330	TCP	PvTHI1-2	2885	2898	+	11.9375	1.52e-05	0.162	AATGGGTCCAACAT
AT4G11660	HSF	PvTH1	584	597	+	12.1562	1.52e-05	0.167	TTCCGGAAGCATCA
AT1G80840	WRKY	PvTPK	710	724	-	13.5781	1.52e-05	0.501	AGTATTGACTTTTCC
AT2G45660	MIKC_MADS	PvTHI1-2	797	817	-	13.3913	1.53e-05	0.036	CTCTCTCTTTCTTTTTTTCTC
AT2G40260	G2-like	PvTPK	1098	1112	-	12.75	1.53e-05	0.498	ATGAAATATTCTTTT
AT5G20240	MIKC_MADS	PvTHIC	2258	2271	-	13.1719	1.53e-05	0.0956	ACGGAAGAGGAAGA
AT2G04880	WRKY	PvTHIC	2236	2246	+	12.8837	1.53e-05	0.505	TTGACCCTGCT
AT1G03800	ERF	PvTHI1-1	2675	2695	-	10.9688	1.53e-05	0.0276	ACAACCTTAGCCTCCATCACG
AT1G01250	ERF	PvTHI1-2	2352	2366	+	12.5	1.53e-05	0.0999	AGCCCCGGCGGTGGG
AT2G40220	ERF	PvTHI1-1	2375	2384	+	13.3256	1.54e-05	0.0648	CGGCGGCGCG
AT5G16820	HSF	PvTH1	3191	3202	-	13.2344	1.54e-05	0.169	GAAGCATCAAGA
AT1G59640	bHLH	PvTH1	2206	2226	-	13.375	1.54e-05	0.166	CAGTTAGCACGTGTGGGATTT
AT4G17785	MYB	PvTHIC	950	963	+	13.5156	1.55e-05	0.17	TAAATTTGGTGAAA
AT3G20310	ERF	PvTHI1-1	2716	2736	+	11.6875	1.55e-05	0.0261	ACGGACCCTTTGGCGCCACCG
AT1G27360	SBP	PvTH1	2398	2408	-	12.75	1.55e-05	0.51	AGAAAGTACAG
AT5G67190	ERF	PvTPK	175	189	-	12.75	1.55e-05	0.0529	CTTCCACCACCACCA
AT2G30250	WRKY	PvTH1	1088	1098	+	13.7188	1.56e-05	0.513	AATGGTCAAAG
AT2G25000	WRKY	PvTH1	1089	1099	+	13.6277	1.56e-05	0.371	ATGGTCAAAGG
AT1G36060	ERF	PvTHI1-1	2370	2383	+	13.125	1.57e-05	0.0738	CCCGGCGGCGGCGC
AT5G22570	WRKY	PvTHIC	2233	2242	+	13.0855	1.57e-05	0.499	CTGTTGACCC
AT3G47500	Dof	PvTHIC	1521	1539	+	13.1562	1.57e-05	0.127	ATGAGGAGAAAAGGGAAAT
AT3G11020	ERF	PvTH1	2052	2072	-	13.0312	1.57e-05	0.0855	AAAAAACGGCGGTGCCTGAGC
AT1G53170	ERF	PvTHI1-1	2508	2522	+	11.5156	1.57e-05	0.0365	TTCACCTCCACCATC
AT5G06100	MYB	PvTH1	3069	3079	+	12.6875	1.57e-05	0.516	GTAACGGACTC
AT1G68550	ERF	PvTPK	225	239	-	11.2188	1.57e-05	0.0267	TAATCACCGCCACCT
AT3G12130	C3H	PvTHIC	1287	1300	-	12.4844	1.57e-05	0.171	ATGGAAAAAGGTAT
AT3G20310	ERF	PvTHI1-1	2572	2592	-	11.6562	1.57e-05	0.0261	TCACGATCAAGTCCTCCGCCG
AT1G77640	ERF	PvTPK	164	184	+	11.8281	1.58e-05	0.0461	GGCGTTGTAATTGGTGGTGGT
AT1G72360	ERF	PvTHI1-2	2207	2227	+	10.0156	1.58e-05	0.0412	GATGACGCGCCGCTACATGAC
AT1G75080	BES1	PvTH1	3553	3572	+	11.6094	1.58e-05	0.136	ATGCACGTGCAGTCATTGAA
AT2G22300	CAMTA	PvTHI1-1	2380	2388	+	12.766	1.59e-05	0.174	GCGCGTGGC
AT2G45660	MIKC_MADS	PvTHIC	454	474	+	13.3333	1.59e-05	0.036	TTCCTGTGTTTTTCACTTCTT
AT2G45660	MIKC_MADS	PvTHI1-2	802	822	-	13.3333	1.59e-05	0.036	TCATACTCTCTCTTTCTTTTT
AT1G72010	TCP	PvTHI1-1	2899	2911	+	11.4062	1.59e-05	0.157	GAATGGGTCCTAC
AT1G51220	C2H2	PvTPK	2225	2239	-	12.8906	1.59e-05	0.262	TACCTGGAGCGAACA
AT1G43160	ERF	PvTHI1-1	2368	2382	-	11.2969	1.59e-05	0.0343	CGCCGCCGCCGGGGC
AT5G62940	Dof	PvTHIC	1009	1029	+	13.0625	1.59e-05	0.103	CTAAAATGGAAAAAGGGACCA
AT5G63260	C3H	PvTHI1-1	1228	1238	-	12.8906	1.6e-05	0.175	CAAAAAGTAAA
AT5G25190	ERF	PvTHI1-2	2668	2686	+	11.2656	1.6e-05	0.024	AGGCTAAAGTGGTGGTGAG
AT1G72360	ERF	PvTPK	172	192	-	9.98438	1.6e-05	0.0412	CCACTTCCACCACCACCAATT
AT1G36060	ERF	PvTHI1-1	2373	2386	+	13.0781	1.6e-05	0.0738	GGCGGCGGCGCGTG
AT4G14770	CPP	PvTHI1-2	1331	1345	-	13.4853	1.6e-05	0.175	CTTTTAAATTTAAAT
AT2G03500	G2-like	PvTPK	391	401	+	13.7344	1.6e-05	0.264	GGAATCTTCGC
AT4G24020	Nin-like	PvTHI1-1	272	286	-	13.2344	1.6e-05	0.217	AATTGACTTTTCAAA
AT2G02540	ZF-HD	PvTHIC	226	239	-	13.3906	1.61e-05	0.492	CCACTAATAATTGG
AT1G52150	HD-ZIP	PvTHI1-2	1721	1735	+	13.4769	1.61e-05	0.176	CTTTGTAATGATGAT
AT2G38880	NF-YB	PvTHI1-1	2675	2683	-	13.9726	1.61e-05	0.175	TCCATCACG
AT5G22990	C2H2	PvTHI1-1	2266	2280	+	13.2969	1.61e-05	0.176	CCGATGTCGTCGTAG
AT2G42430	LBD	PvTHI1-1	2294	2308	-	12.8281	1.61e-05	0.131	CAGGAGAGGCCGGCG
AT3G20310	ERF	PvTHI1-2	2380	2400	+	11.6094	1.61e-05	0.0261	GCCAGCTCTTCTCCGCCATGA
AT5G51190	ERF	PvTHI1-1	2510	2524	-	10.0312	1.61e-05	0.037	ATGATGGTGGAGGTG
AT3G22170	FAR1	PvTHI1-2	2196	2207	-	12.7059	1.61e-05	0.106	CTCACGCGACAC
AT5G47220	ERF	PvTHI1-2	2119	2139	+	10.5938	1.61e-05	0.0274	GCGCGTCTATGTCCGCCGCTC
AT1G50640	ERF	PvTPK	225	239	+	11.3281	1.62e-05	0.0384	AGGTGGCGGTGATTA
AT3G12730	G2-like	PvTHI1-2	364	377	+	13.0959	1.62e-05	0.177	AAAAAGTATATTCT
AT5G18560	ERF	PvTH1	2052	2066	+	11.2188	1.62e-05	0.0493	GCTCAGGCACCGCCG
AT3G08500	MYB	PvTHIC	620	630	+	13.1719	1.62e-05	0.0538	GGGTTAGGTGG
AT5G61600	ERF	PvTHI1-2	2120	2138	+	10.4375	1.62e-05	0.029	CGCGTCTATGTCCGCCGCT
AT1G32870	NAC	PvTHI1-1	2582	2597	+	12.2656	1.62e-05	0.178	CTTGATCGTGAAGGAA
AT2G45660	MIKC_MADS	PvTHIC	420	440	+	13.3043	1.62e-05	0.036	CTTCAGGTTCTCTCTCTTCTC
AT2G45660	MIKC_MADS	PvTHI1-1	1255	1275	+	13.3043	1.62e-05	0.036	TCTTTCTCACTTTTGTTTTTT
AT1G27730	C2H2	PvTHI1-1	685	695	+	12.4615	1.62e-05	0.231	CACTATCAGTC
AT2G40220	ERF	PvTHI1-1	2294	2303	+	13.2558	1.63e-05	0.0648	CGCCGGCCTC
AT5G67190	ERF	PvTPK	178	192	-	12.6406	1.63e-05	0.0529	CCACTTCCACCACCA
AT2G40340	ERF	PvTHI1-2	2010	2030	-	10.4265	1.63e-05	0.0248	CAATAAGGAGGAGGTGGTTGT
AT5G67000	ERF	PvTHI1-2	2389	2403	-	13.0548	1.64e-05	0.0616	CTATCATGGCGGAGA
AT3G23250	MYB	PvTHI1-2	1766	1786	+	12.9844	1.64e-05	0.0772	GCAGTGCAGCAGCACCAACCA
AT4G36930	bHLH	PvTH1	2804	2812	+	13.0526	1.64e-05	0.171	ACCACGTGT
AT1G55110	C2H2	PvTPK	439	456	+	12.4375	1.64e-05	0.267	TACAAAATGACAAATTCA
AT4G27950	ERF	PvTH1	2237	2257	-	9.52941	1.64e-05	0.0268	CCAGCACCACCCCCAGAATCA
AT1G64620	Dof	PvTHIC	1011	1029	+	13	1.64e-05	0.176	AAAATGGAAAAAGGGACCA
AT1G75390	bZIP	PvTHIC	3132	3146	+	9.90625	1.64e-05	0.275	CAGTATGATGTGGCC
AT3G24050	GATA	PvTH1	3424	3438	+	12.6471	1.64e-05	0.0434	TTGGTTGTGGTGGTG
AT2G23340	ERF	PvTPK	225	241	+	11.6094	1.64e-05	0.133	AGGTGGCGGTGATTATC
AT3G08500	MYB	PvTHI1-2	2586	2596	+	13.125	1.64e-05	0.0538	AAAGTTGGTGG
AT1G78080	ERF	PvTPK	226	235	-	12.5579	1.65e-05	0.135	CACCGCCACC
AT1G72360	ERF	PvTPK	219	239	-	9.90625	1.65e-05	0.0412	TAATCACCGCCACCTCGGTGA
AT1G50640	ERF	PvTHI1-1	2287	2301	-	11.2812	1.65e-05	0.0384	GGCCGGCGGAGCCCG
AT5G50570	SBP	PvTHIC	1220	1230	+	13.4844	1.66e-05	0.292	TCCGTACGGAT
AT3G55370	Dof	PvTHI1-1	1351	1371	+	13.0312	1.66e-05	0.0505	TTTTCTTTTTTCAATTTTATT
AT5G66700	HD-ZIP	PvTHIC	226	236	-	13.4091	1.66e-05	0.543	CTAATAATTGG
AT5G25190	ERF	PvTHI1-1	2560	2578	+	11.1875	1.66e-05	0.024	TCAACGCCGTGGCGGCGGA
AT1G75080	BES1	PvTPK	84	103	-	11.4844	1.66e-05	0.136	CCGCACGAGCCGTATCGTCT
AT2G44940	ERF	PvTHI1-1	2369	2383	+	13	1.67e-05	0.141	CCCCGGCGGCGGCGC
AT5G22220	E2F/DP	PvTHI1-1	2726	2735	+	13	1.67e-05	0.2	TGGCGCCACC
AT1G20640	Nin-like	PvTPK	2420	2434	-	13.3088	1.67e-05	0.0555	GCTCCAGCAACAAGA
AT5G18560	ERF	PvTHI1-2	2386	2400	+	11.1406	1.67e-05	0.0493	TCTTCTCCGCCATGA
AT2G37590	Dof	PvTHI1-1	1224	1238	+	13.0781	1.68e-05	0.182	ACCATTTACTTTTTG
AT5G51910	TCP	PvTHI1-1	2287	2296	+	12.883	1.68e-05	0.116	CGGGCTCCGC
AT1G51600	GATA	PvTH1	3273	3291	-	7.50685	1.68e-05	0.109	CATCAGCATCACAAGCAAG
AT2G31220	bHLH	PvTH1	2040	2053	+	13.0938	1.68e-05	0.111	GGTTATGGCGGTGC
AT2G31220	bHLH	PvTHI1-2	2352	2365	+	13.0938	1.68e-05	0.111	AGCCCCGGCGGTGG
AT2G46590	Dof	PvTHIC	2880	2890	+	12.875	1.68e-05	0.184	GAAAAAGTTGA
AT5G60120	AP2	PvTHI1-1	2251	2260	+	12.812	1.68e-05	0.555	TAACCTACGC
AT4G36900	ERF	PvTHI1-1	2289	2298	+	12.4274	1.69e-05	0.0458	GGCTCCGCCG
AT5G17430	AP2	PvTHI1-2	450	469	-	13.1139	1.69e-05	0.0403	AAAAAAAAAAATACAATAGA
AT1G44830	ERF	PvTPK	228	242	-	11.2031	1.69e-05	0.039	TGATAATCACCGCCA
AT1G49950	MYB_related	PvTHIC	1843	1851	-	13.5147	1.69e-05	0.557	TTTAGGGTG
AT2G35700	ERF	PvTHI1-1	2332	2346	+	12.9219	1.69e-05	0.0922	CGGCGGTGAGCGTCG
AT1G15720	MYB_related	PvTHI1-1	2021	2028	-	14.3085	1.7e-05	0.559	TTAGGGCA
AT2G40340	ERF	PvTHI1-2	1853	1873	-	10.3382	1.7e-05	0.0248	CTAGATGGCGTGGATGGAGGA
AT2G40340	ERF	PvTHI1-1	2259	2279	-	10.3382	1.7e-05	0.0248	TACGACGACATCGGTGTCGGC
AT3G12910	NAC	PvTH1	2277	2293	-	11.962	1.7e-05	0.253	CGGCGTGCAGCACAGGC
AT3G15210	ERF	PvTH1	2058	2072	+	10.3594	1.7e-05	0.0706	GCACCGCCGTTTTTT
AT5G67000	ERF	PvTHI1-1	2560	2574	-	12.9863	1.71e-05	0.0616	CCGCCACGGCGTTGA
AT4G00050	bHLH	PvTH1	2213	2220	+	14.4574	1.71e-05	0.158	ACACGTGC
AT5G25190	ERF	PvTHI1-1	2605	2623	+	11.125	1.71e-05	0.024	TCGCGGGGGTGGTGACGAA
AT4G31060	ERF	PvTH1	2058	2077	+	12.2188	1.71e-05	0.0618	GCACCGCCGTTTTTTACGAG
AT5G04390	C2H2	PvTHIC	311	321	-	11.8281	1.71e-05	0.141	GAGTGGAGATG
AT4G31610	B3	PvTHI1-1	456	465	-	13.4786	1.71e-05	0.564	GCTACAACTA
AT1G69690	TCP	PvTHI1-1	2286	2298	-	11.7188	1.71e-05	0.139	CGGCGGAGCCCGC
AT2G45680	TCP	PvTHIC	270	290	+	8.29412	1.72e-05	0.1	GCTGGAATCACGAGTCCCACC
AT3G26790	B3	PvTHIC	298	312	+	13.6719	1.72e-05	0.14	CTCTACATGCAACCA
AT4G27950	ERF	PvTPK	2150	2170	-	9.41176	1.72e-05	0.0268	GCACCTCCATCGGCGCACACT
AT5G18450	ERF	PvTHI1-1	2289	2303	-	11.6719	1.72e-05	0.0348	GAGGCCGGCGGAGCC
AT5G51190	ERF	PvTPK	174	188	+	9.84375	1.72e-05	0.037	TTGGTGGTGGTGGAA
AT4G36730	bZIP	PvTPK	223	232	+	12.5789	1.72e-05	0.191	CGAGGTGGCG
AT2G40340	ERF	PvTPK	214	234	+	10.3088	1.72e-05	0.0248	GAAGCTCACCGAGGTGGCGGT
AT5G47230	ERF	PvTHI1-2	2386	2400	+	10.9219	1.73e-05	0.028	TCTTCTCCGCCATGA
AT4G27950	ERF	PvTPK	2153	2173	-	9.39706	1.73e-05	0.0268	TTGGCACCTCCATCGGCGCAC
AT3G15510	NAC	PvTHIC	2799	2815	+	10.9688	1.74e-05	0.571	CGTCATATTCACGAAAC
AT1G18960	MYB_related	PvTPK	170	191	-	13.5068	1.74e-05	0.0564	CACTTCCACCACCACCAATTAC
AT2G30340	LBD	PvTHI1-1	2291	2307	-	11.8281	1.74e-05	0.0898	AGGAGAGGCCGGCGGAG
AT2G44940	ERF	PvTHI1-2	2354	2368	+	12.9062	1.74e-05	0.141	CCCCGGCGGTGGGGC
AT1G34370	C2H2	PvTHIC	3033	3047	-	12.7188	1.74e-05	0.197	TCCTCCCCTGGACAC
AT5G47220	ERF	PvTHI1-1	2677	2697	-	10.4062	1.74e-05	0.0282	CTACAACCTTAGCCTCCATCA
AT2G31230	ERF	PvTHI1-2	2384	2398	+	10.7656	1.74e-05	0.0436	GCTCTTCTCCGCCAT
AT2G31230	ERF	PvTHI1-1	2399	2413	+	10.7656	1.74e-05	0.0436	GCTCTTCTCCGCCAT
AT3G15210	ERF	PvTHI1-2	2210	2224	+	10.2969	1.75e-05	0.0706	GACGCGCCGCTACAT
AT3G15210	ERF	PvTHI1-1	2225	2239	+	10.2969	1.75e-05	0.0706	GACGCGCCGCTACAT
AT1G72050	C2H2	PvTHI1-2	2093	2111	+	11.2941	1.75e-05	0.0237	CCCTATTCCCCGCTTCCAC
AT2G33710	ERF	PvTPK	178	192	-	10.8594	1.75e-05	0.033	CCACTTCCACCACCA
AT1G21910	ERF	PvTH1	2046	2065	-	11.5312	1.75e-05	0.042	GGCGGTGCCTGAGCACCGCC
AT5G38800	bZIP	PvTHI1-2	1860	1871	+	8.09302	1.75e-05	0.149	TCCACGCCATCT
AT3G24050	GATA	PvTHI1-1	2916	2930	+	12.5294	1.75e-05	0.0434	GGGGCGATGATGATA
AT3G23220	ERF	PvTHI1-2	2386	2400	-	10.3438	1.75e-05	0.0401	TCATGGCGGAGAAGA
AT1G03800	ERF	PvTHI1-2	2660	2680	-	10.6562	1.76e-05	0.0299	ACCACTTTAGCCTCCATCACA
AT1G06180	MYB	PvTHI1-2	1776	1790	-	13.1875	1.76e-05	0.143	TGAATGGTTGGTGCT
AT2G20180	bHLH	PvTH1	3555	3568	-	13.2466	1.76e-05	0.285	ATGACTGCACGTGC
AT5G39820	NAC	PvTPK	2576	2593	+	12.6719	1.76e-05	0.217	TTCCGTTGAGGGTCCGCA
AT4G38000	Dof	PvTPK	1388	1415	-	12.8594	1.76e-05	0.0635	ATGATTTGATTTCTTTTTCTATTTTTTT
AT4G27950	ERF	PvTHI1-1	2401	2421	+	9.35294	1.76e-05	0.0268	TCTTCTCCGCCATGGTGGTGC
AT3G55370	Dof	PvTHIC	525	545	+	12.9531	1.76e-05	0.0505	TTTTCTTTTTTGTGATTTTTT
AT5G64750	ERF	PvTHI1-2	2211	2229	-	11.3125	1.76e-05	0.0402	CGGTCATGTAGCGGCGCGT
AT5G64750	ERF	PvTHI1-1	2226	2244	-	11.3125	1.76e-05	0.0402	CGGTCATGTAGCGGCGCGT
AT4G21330	bHLH	PvTHIC	2366	2379	-	10.0288	1.76e-05	0.58	CCCCAGACAGGTGA
AT1G34370	C2H2	PvTPK	170	184	-	12.7031	1.76e-05	0.197	ACCACCACCAATTAC
AT4G28140	ERF	PvTHI1-1	2245	2264	-	12.1562	1.77e-05	0.0634	GTCGGCGTAGGTTATCATGT
AT3G24050	GATA	PvTPK	227	241	+	12.5147	1.77e-05	0.0434	GTGGCGGTGATTATC
AT1G69120	MIKC_MADS	PvTHIC	1297	1308	+	12.7119	1.77e-05	0.193	CCATAAATGGGG
AT5G50570	SBP	PvTHIC	1219	1229	-	13.4219	1.77e-05	0.292	TCCGTACGGAA
AT1G34670	MYB	PvTHIC	614	634	+	12.9844	1.78e-05	0.144	GGAAAAGGGTTAGGTGGATAT
AT2G15740	C2H2	PvTHI1-1	2260	2270	-	13.0312	1.78e-05	0.325	ATCGGTGTCGG
AT1G75390	bZIP	PvTPK	796	810	-	9.65625	1.78e-05	0.275	TTAACTGACGCGGCG
AT3G24650	B3	PvTHIC	201	209	-	13.1453	1.79e-05	0.179	CAGCATGCG
AT1G67260	TCP	PvTHI1-1	1142	1171	-	7.93671	1.79e-05	0.0963	TATGGGTCCATTAGATGTTTGCTGGCCCAA
AT5G18090	B3	PvTPK	2524	2538	-	13.2192	1.79e-05	0.196	GAAGATGAATAAGGC
AT2G21230	bZIP	PvTH1	2867	2876	-	12.9362	1.8e-05	0.42	TGCCAGCTCT
AT5G08130	bHLH	PvTHI1-2	85	98	-	12.9844	1.8e-05	0.354	CACGTGATCAGGGA
AT5G38800	bZIP	PvTHIC	216	227	+	8.06977	1.8e-05	0.149	TACATGTCATCC
AT1G22810	ERF	PvTHI1-1	2256	2270	-	11.7969	1.8e-05	0.0382	ATCGGTGTCGGCGTA
AT5G07310	ERF	PvTHI1-2	2348	2362	-	11.4062	1.8e-05	0.0479	CCGCCGGGGCTGACG
AT3G24050	GATA	PvTH1	3283	3297	+	12.4706	1.81e-05	0.0434	ATGCTGATGGTGTTC
AT3G57600	ERF	PvTHI1-1	2567	2577	-	10.9062	1.81e-05	0.0492	CCGCCGCCACG
AT1G34370	C2H2	PvTH1	2238	2252	-	12.6719	1.81e-05	0.197	ACCACCCCCAGAATC
AT5G38800	bZIP	PvTHI1-1	2945	2956	-	8.03488	1.81e-05	0.149	GCCAAGTGAGCT
AT4G01550	NAC	PvTHI1-1	2582	2596	-	13.5312	1.81e-05	0.309	TCCTTCACGATCAAG
AT4G16150	CAMTA	PvTHI1-2	2109	2126	-	12.8125	1.81e-05	0.237	AGACGCGCGAGGCGCGTG
AT5G20240	MIKC_MADS	PvTHIC	525	538	-	12.9219	1.81e-05	0.0956	CACAAAAAAGAAAA
AT4G18450	ERF	PvTHI1-2	2382	2398	-	9.23438	1.82e-05	0.038	ATGGCGGAGAAGAGCTG
AT4G18450	ERF	PvTHI1-1	2397	2413	-	9.23438	1.82e-05	0.038	ATGGCGGAGAAGAGCTG
AT1G71450	ERF	PvTHI1-2	2006	2025	+	11.5781	1.82e-05	0.0261	TTCTACAACCACCTCCTCCT
AT3G22830	HSF	PvTH1	583	597	-	12.6094	1.82e-05	0.197	TGATGCTTCCGGAAT
AT5G22220	E2F/DP	PvTHI1-1	2534	2543	-	12.9255	1.82e-05	0.2	CCGCGCCAGG
AT1G65620	LBD	PvTHI1-1	2278	2298	+	10.8125	1.82e-05	0.0422	TAGTGGGGGCGGGCTCCGCCG
AT4G06746	ERF	PvTHI1-1	2567	2585	-	11.4688	1.82e-05	0.13	CAAGTCCTCCGCCGCCACG
AT1G28160	ERF	PvTHI1-1	2401	2415	-	10.6562	1.83e-05	0.0421	CCATGGCGGAGAAGA
AT3G27010	TCP	PvTHI1-1	2276	2296	+	10.9062	1.83e-05	0.136	CGTAGTGGGGGCGGGCTCCGC
AT4G17980	NAC	PvTHI1-1	2582	2596	-	13.2188	1.83e-05	0.108	TCCTTCACGATCAAG
AT3G22780	CPP	PvTHI1-1	296	310	+	13.3562	1.83e-05	0.148	TTAAAAAAATTTAAA
AT4G18890	BES1	PvTH1	3553	3563	-	12.25	1.83e-05	0.138	TGCACGTGCAT
AT1G20640	Nin-like	PvTH1	2675	2689	-	13.1912	1.83e-05	0.0555	TTGGCAGCAGTACGC
AT1G35560	TCP	PvTHI1-1	2363	2372	-	10.9828	1.83e-05	0.182	GGGGCTCACT
AT2G45660	MIKC_MADS	PvTPK	592	612	-	13.1304	1.83e-05	0.036	TGTCTTTTTTCCTTTTTATTT
AT5G13910	ERF	PvTPK	2151	2171	-	10.4531	1.84e-05	0.031	GGCACCTCCATCGGCGCACAC
AT2G38300	G2-like	PvTHIC	823	833	+	12.5938	1.84e-05	0.302	CAAAGAATGTT
AT5G63090	LBD	PvTHI1-2	2666	2686	-	10.1562	1.84e-05	0.0488	CTCACCACCACTTTAGCCTCC
AT5G67000	ERF	PvTHI1-1	2404	2418	-	12.863	1.84e-05	0.0616	CCACCATGGCGGAGA
AT2G40340	ERF	PvTHI1-1	2508	2528	-	10.1618	1.84e-05	0.0248	GCTCATGATGGTGGAGGTGAA
AT4G26640	WRKY	PvTH1	2492	2504	-	13.4844	1.84e-05	0.304	AGCTTTGACTGGA
AT2G43000	NAC	PvTPK	2576	2595	+	12.375	1.85e-05	0.198	TTCCGTTGAGGGTCCGCATT
AT1G28370	ERF	PvTHI1-1	2368	2382	+	11.0156	1.85e-05	0.0329	GCCCCGGCGGCGGCG
AT4G33280	B3	PvTHIC	242	262	+	1.05882	1.85e-05	0.302	TTTAGAGATTTGGTTGGAAAA
AT1G06850	bZIP	PvTHI1-2	2378	2391	+	13.3281	1.85e-05	0.304	TGGCCAGCTCTTCT
AT1G53910	ERF	PvTPK	219	239	+	10.5156	1.85e-05	0.0498	TCACCGAGGTGGCGGTGATTA
AT1G53170	ERF	PvTPK	176	190	-	11.1406	1.86e-05	0.0403	ACTTCCACCACCACC
AT3G24050	GATA	PvTPK	150	164	+	12.4265	1.86e-05	0.0434	GTGTTGATGTCGAAG
AT4G15090	FAR1	PvTH1	2210	2224	+	10.4062	1.86e-05	0.118	CCCACACGTGCTAAC
AT1G67260	TCP	PvTHI1-1	2268	2297	-	7.79747	1.86e-05	0.0963	GGCGGAGCCCGCCCCCACTACGACGACATC
AT1G65620	LBD	PvTHI1-1	2360	2380	-	10.7656	1.86e-05	0.0422	CCGCCGCCGGGGCTCACTGAC
AT3G23250	MYB	PvTPK	174	194	-	12.7969	1.87e-05	0.0772	TTCCACTTCCACCACCACCAA
AT1G71450	ERF	PvTHI1-2	1852	1871	+	11.5312	1.87e-05	0.0261	GTCCTCCATCCACGCCATCT
AT1G72050	C2H2	PvTHIC	429	447	+	11.1681	1.87e-05	0.0243	CTCTCTCTTCTCTCTCTTC
AT1G21910	ERF	PvTPK	173	192	-	11.3594	1.87e-05	0.042	CCACTTCCACCACCACCAAT
AT3G55370	Dof	PvTHI1-2	797	817	-	12.875	1.87e-05	0.0505	CTCTCTCTTTCTTTTTTTCTC
AT5G25390	ERF	PvTHI1-2	2127	2147	+	7.72464	1.87e-05	0.0221	ATGTCCGCCGCTCCCTCACCC
AT1G20640	Nin-like	PvTHI1-2	2264	2278	-	13.1618	1.88e-05	0.0555	GATCCAGCACCAACG
AT5G65130	ERF	PvTHI1-2	2008	2022	+	11.0156	1.88e-05	0.032	CTACAACCACCTCCT
AT2G04038	bZIP	PvTHI1-2	1860	1873	+	9.32812	1.88e-05	0.511	TCCACGCCATCTAG
AT4G18450	ERF	PvTH1	2044	2060	+	9.14062	1.88e-05	0.038	ATGGCGGTGCTCAGGCA
AT1G22640	MYB	PvTHIC	621	631	+	13.2128	1.88e-05	0.619	GGTTAGGTGGA
AT1G28160	ERF	PvTPK	225	239	+	10.5781	1.88e-05	0.0421	AGGTGGCGGTGATTA
AT1G01720	NAC	PvTHI1-2	2221	2242	-	12.7969	1.88e-05	0.206	TGCGTGACCATATCGGTCATGT
AT5G60850	Dof	PvTPK	595	608	+	12.7812	1.89e-05	0.205	TAAAAAGGAAAAAA
AT5G44210	ERF	PvTH1	2055	2075	-	10.1562	1.89e-05	0.0304	CGTAAAAAACGGCGGTGCCTG
AT5G62470	MYB	PvTHI1-1	1295	1312	-	12.7031	1.89e-05	0.103	TAAATTATGTGGTGGTTG
AT1G09770	MYB	PvTHI1-1	2449	2459	+	12.55	1.89e-05	0.616	AGCTCGGCGTG
AT3G23240	ERF	PvTHI1-2	2541	2568	-	7.57812	1.89e-05	0.0477	AATCTTCAGCTGCCACGGCATTGAAGAG
AT1G21910	ERF	PvTHI1-2	2265	2284	-	11.3281	1.89e-05	0.042	CCAGCAGATCCAGCACCAAC
AT2G03710	MIKC_MADS	PvTHIC	1293	1310	-	12.9747	1.89e-05	0.423	ATCCCCATTTATGGAAAA
AT2G44840	ERF	PvTH1	2056	2070	+	10.9375	1.9e-05	0.114	AGGCACCGCCGTTTT
AT2G35530	bZIP	PvTHI1-2	87	101	+	10.3906	1.9e-05	0.261	CCTGATCACGTGGAC
AT5G44210	ERF	PvTHI1-1	2602	2622	+	10.1406	1.9e-05	0.0304	GAGTCGCGGGGGTGGTGACGA
AT5G62940	Dof	PvTHIC	1519	1539	+	12.875	1.9e-05	0.103	AAATGAGGAGAAAAGGGAAAT
AT1G50640	ERF	PvTHI1-2	2125	2139	-	10.9688	1.9e-05	0.0412	GAGCGGCGGACATAG
AT3G50410	Dof	PvTHI1-1	1249	1269	+	12.75	1.9e-05	0.216	CTTTCATCTTTCTCACTTTTG
AT4G36900	ERF	PvTHI1-2	2212	2221	+	12.2564	1.9e-05	0.0458	CGCGCCGCTA
AT4G36900	ERF	PvTHI1-1	2227	2236	+	12.2564	1.9e-05	0.0458	CGCGCCGCTA
AT2G40340	ERF	PvTHI1-2	2346	2366	+	10.0882	1.9e-05	0.0248	TCCGTCAGCCCCGGCGGTGGG
AT3G15500	NAC	PvTHIC	2796	2816	+	13.0312	1.91e-05	0.346	GGTCGTCATATTCACGAAACT
AT3G23250	MYB	PvTHI1-2	2263	2283	-	12.7656	1.91e-05	0.0772	CAGCAGATCCAGCACCAACGA
AT3G09735	S1Fa-like	PvTH1	583	597	-	11.0312	1.91e-05	0.314	TGATGCTTCCGGAAT
AT1G79180	MYB	PvTPK	2202	2222	+	12.375	1.91e-05	0.125	TTCCCGCATCAACAACCTTCC
AT5G17430	AP2	PvTHI1-2	455	474	-	12.9241	1.91e-05	0.0403	TAAACAAAAAAAAAAATACA
AT3G25730	RAV	PvTHI1-1	1596	1603	+	13.9808	1.91e-05	0.629	GCAACATA
AT1G68840	RAV	PvTHI1-1	1596	1603	-	13.9574	1.91e-05	0.629	TATGTTGC
AT1G25560	RAV	PvTHI1-1	1596	1603	-	13.6383	1.91e-05	0.622	TATGTTGC
AT4G36900	ERF	PvTHI1-1	2292	2301	+	12.2222	1.92e-05	0.0458	TCCGCCGGCC
AT3G23240	ERF	PvTHI1-1	2287	2314	+	7.53125	1.92e-05	0.0477	CGGGCTCCGCCGGCCTCTCCTGCGCGTA
AT2G40340	ERF	PvTHI1-1	2004	2024	-	10.0735	1.92e-05	0.0248	GGCAGTGGTTGCCATGGCCGC
AT5G29000	G2-like	PvTPK	1981	1995	+	13.1875	1.92e-05	0.358	GAAGCATATTCTGAA
AT1G49720	bZIP	PvTHI1-1	2946	2964	+	6.31395	1.92e-05	0.217	GCTCACTTGGCGTTGAAGG
AT5G47230	ERF	PvTHI1-2	2011	2025	+	10.6875	1.92e-05	0.0286	CAACCACCTCCTCCT
AT1G34190	NAC	PvTHI1-1	2582	2600	-	10.25	1.93e-05	0.525	CCCTTCCTTCACGATCAAG
AT3G30530	bZIP	PvTHI1-2	1860	1871	-	6.48101	1.94e-05	0.259	AGATGGCGTGGA
AT5G47230	ERF	PvTHI1-1	2151	2165	+	10.6719	1.94e-05	0.0286	CTAACTCCACCACCT
AT1G28300	B3	PvTHIC	2010	2017	+	9.60577	1.94e-05	0.317	GTGCATGC
AT1G28370	ERF	PvTHI1-2	2357	2371	-	10.9062	1.94e-05	0.0329	CACGCCCCACCGCCG
AT1G43700	bZIP	PvTHI1-2	2378	2389	+	12.5	1.94e-05	0.319	TGGCCAGCTCTT
AT3G56850	bZIP	PvTHI1-2	87	101	+	9.39062	1.95e-05	0.196	CCTGATCACGTGGAC
AT1G78700	BES1	PvTPK	92	102	-	10.2812	1.95e-05	0.127	CGCACGAGCCG
AT4G00050	bHLH	PvTH1	3555	3562	+	13.8723	1.95e-05	0.158	GCACGTGC
AT4G00050	bHLH	PvTH1	3555	3562	-	13.8723	1.95e-05	0.158	GCACGTGC
AT5G04410	NAC	PvTHI1-2	2368	2379	-	12.3511	1.95e-05	0.295	CACCAAGCCACG
AT3G46070	C2H2	PvTHI1-1	1876	1890	+	13.0274	1.95e-05	0.107	GCCCCATCACTCTTG
AT5G46760	bHLH	PvTH1	2213	2220	+	13.4375	1.96e-05	0.16	ACACGTGC
AT5G46760	bHLH	PvTH1	2213	2220	-	13.4375	1.96e-05	0.16	GCACGTGT
AT2G30340	LBD	PvTHI1-1	2705	2721	+	11.5938	1.96e-05	0.0898	CTGCGGGCATGACGGAC
AT1G71450	ERF	PvTHI1-1	2246	2265	+	11.4375	1.97e-05	0.0263	CATGATAACCTACGCCGACA
AT1G49480	B3	PvTHI1-1	997	1011	+	13.0735	1.97e-05	0.0832	GCAGCAAAAAAAAAA
AT2G15740	C2H2	PvTPK	158	168	+	12.875	1.97e-05	0.325	GTCGAAGGCGT
AT4G38000	Dof	PvTPK	1585	1612	-	12.7031	1.97e-05	0.0635	ATATTTTGGTTTATTCTTTACCTTTTAA
AT3G46640	G2-like	PvTPK	2109	2122	+	12.1441	1.98e-05	0.287	CCCAGATTTGCTCC
AT1G22810	ERF	PvTHI1-1	2289	2303	-	11.5938	1.98e-05	0.0382	GAGGCCGGCGGAGCC
AT5G40330	MYB	PvTHIC	570	580	+	12.6618	1.98e-05	0.163	TTGGTTGTTGA
AT5G44210	ERF	PvTH1	3112	3132	+	10.0469	1.98e-05	0.0304	CTGAAGCTGTTAAGGCTGCTG
AT4G29230	NAC	PvTHI1-1	2051	2065	-	12.9844	1.98e-05	0.325	GGCTTGTGGTCGAAG
AT4G23750	ERF	PvTHI1-1	2003	2010	-	12.4362	1.99e-05	0.0786	TGGCCGCC
AT1G72360	ERF	PvTHI1-1	2335	2355	+	9.40625	1.99e-05	0.0462	CGGTGAGCGTCGCCATAATCG
AT4G38910	BBR-BPC	PvTHIC	323	352	-	-40.3797	1.99e-05	0.0476	GAATTGTGAGAGAGAGTGTTGCATTTATAC
AT1G75490	ERF	PvTHI1-2	2125	2139	+	11.5156	1.99e-05	0.0376	CTATGTCCGCCGCTC
AT3G23690	bHLH	PvTHI1-2	91	105	-	12.8101	1.99e-05	0.193	TTTTGTCCACGTGAT
AT4G24020	Nin-like	PvTH1	3265	3279	+	13	1.99e-05	0.217	ATGTGGCCCTTGCTT
AT3G23240	ERF	PvTHI1-1	2335	2362	+	7.375	2.01e-05	0.0477	CGGTGAGCGTCGCCATAATCGAGCAGTC
AT3G25990	Trihelix	PvTHI1-2	405	425	+	8.31646	2.01e-05	0.357	AACCGTGCTTAAAAATTAGAA
AT4G01550	NAC	PvTHI1-1	2951	2965	-	13.375	2.01e-05	0.309	GCCTTCAACGCCAAG
AT4G06746	ERF	PvTHI1-1	2231	2249	+	11.1562	2.01e-05	0.13	CCGCTACATGACCGACATG
AT5G19790	ERF	PvTH1	2055	2069	+	12.2188	2.01e-05	0.0883	CAGGCACCGCCGTTT
AT5G39610	NAC	PvTHI1-2	2466	2480	-	12.875	2.01e-05	0.166	CTTGATCACCACGTA
AT5G39610	NAC	PvTHI1-1	2481	2495	-	12.875	2.01e-05	0.166	CTTGATCACCACGTA
AT1G08010	GATA	PvTHI1-2	2268	2282	+	13.0781	2.02e-05	0.663	GGTGCTGGATCTGCT
AT2G45680	TCP	PvTHI1-1	2655	2675	+	7.82353	2.02e-05	0.1	CAGTCCTGCATGGACCCCAAC
AT5G18560	ERF	PvTHI1-1	2371	2385	+	10.6875	2.02e-05	0.0526	CCGGCGGCGGCGCGT
AT3G50410	Dof	PvTHI1-1	1264	1284	+	12.6875	2.02e-05	0.216	CTTTTGTTTTTTCTTCTTTAG
AT1G53170	ERF	PvTHI1-1	2330	2344	-	10.9375	2.02e-05	0.0411	ACGCTCACCGCCGGG
AT5G42520	BBR-BPC	PvTHI1-1	230	250	+	2.06849	2.02e-05	0.0516	CTCTCTCCATCTCAATATCTT
AT5G18450	ERF	PvTPK	2157	2171	+	11.3125	2.02e-05	0.0386	GCCGATGGAGGTGCC
AT3G57600	ERF	PvTH1	2247	2257	-	10.6406	2.03e-05	0.0509	CCAGCACCACC
AT4G30080	ARF	PvTHIC	995	1015	+	1.8375	2.03e-05	0.182	GTTTCAATTTTGGCCTAAAAT
AT4G18450	ERF	PvTHI1-2	2121	2137	-	8.92188	2.03e-05	0.0386	GCGGCGGACATAGACGC
AT3G28910	MYB	PvTPK	176	190	-	12.6562	2.03e-05	0.133	ACTTCCACCACCACC
AT1G21910	ERF	PvTHI1-1	2503	2522	+	11.1406	2.03e-05	0.042	CGCTGTTCACCTCCACCATC
AT1G49720	bZIP	PvTH1	2796	2814	-	6.12791	2.04e-05	0.217	TTACACGTGGTGAACAGAG
AT3G02150	TCP	PvTHI1-1	2362	2374	-	9.0137	2.04e-05	0.147	CCGGGGCTCACTG
AT5G56110	MYB	PvTHIC	618	632	+	12.9844	2.05e-05	0.224	AAGGGTTAGGTGGAT
AT5G39820	NAC	PvTH1	2276	2293	-	12.3438	2.05e-05	0.217	CGGCGTGCAGCACAGGCC
AT5G17430	AP2	PvTHI1-2	793	812	+	12.8101	2.05e-05	0.0403	CCAAGAGAAAAAAAGAAAGA
AT5G17430	AP2	PvTHI1-1	1263	1282	-	12.8101	2.05e-05	0.0403	AAAGAAGAAAAAACAAAAGT
AT4G31060	ERF	PvTHI1-1	2561	2580	-	11.7656	2.05e-05	0.0668	CCTCCGCCGCCACGGCGTTG
AT4G28140	ERF	PvTHI1-1	2370	2389	+	11.8438	2.06e-05	0.0636	CCCGGCGGCGGCGCGTGGCT
AT3G55370	Dof	PvTHI1-2	795	815	-	12.75	2.06e-05	0.0505	CTCTCTTTCTTTTTTTCTCTT
AT3G55370	Dof	PvTHIC	1517	1537	-	12.75	2.06e-05	0.0505	TTCCCTTTTCTCCTCATTTAT
AT1G72050	C2H2	PvTHI1-2	2134	2152	+	10.9832	2.06e-05	0.0257	CCGCTCCCTCACCCGCTTA
AT4G18770	MYB	PvTH1	3064	3078	+	13.4219	2.06e-05	0.678	ATGCTGTAACGGACT
AT5G61600	ERF	PvTHI1-1	2149	2167	+	9.84375	2.06e-05	0.0349	CCCTAACTCCACCACCTTA
AT3G11020	ERF	PvTHI1-2	2351	2371	+	12.4844	2.06e-05	0.0964	CAGCCCCGGCGGTGGGGCGTG
AT2G20400	G2-like	PvTPK	627	641	+	13.0781	2.07e-05	0.309	GCGGCATATTCTCAT
AT2G45660	MIKC_MADS	PvTHI1-1	1240	1260	+	12.9565	2.07e-05	0.036	TTTCATTTTCTTTCATCTTTC
AT2G45660	MIKC_MADS	PvTHI1-2	2053	2073	+	12.9565	2.07e-05	0.036	CCTCTTCGTCCCTGTTTTCCA
AT1G34180	NAC	PvTHI1-1	2951	2965	+	12.25	2.07e-05	0.136	CTTGGCGTTGAAGGC
AT4G17490	ERF	PvTHI1-1	2326	2346	-	6.82812	2.07e-05	0.0472	CGACGCTCACCGCCGGGTTCT
AT1G49480	B3	PvTHI1-2	795	809	+	13	2.07e-05	0.0832	AAGAGAAAAAAAGAA
AT4G00250	GeBP	PvTHIC	3143	3155	+	13.0938	2.07e-05	0.527	GGCCCTATCCATT
AT4G36900	ERF	PvTHI1-1	2569	2578	-	12.0769	2.08e-05	0.0458	TCCGCCGCCA
AT2G01930	BBR-BPC	PvTHI1-1	231	254	-	2.6875	2.08e-05	0.0503	GGGTAAGATATTGAGATGGAGAGA
AT4G38910	BBR-BPC	PvTHI1-1	232	261	-	-40.6456	2.08e-05	0.0476	AGTATAAGGGTAAGATATTGAGATGGAGAG
AT5G05550	Trihelix	PvTHI1-2	2353	2367	-	12.5312	2.08e-05	0.0848	CCCCACCGCCGGGGC
AT5G63090	LBD	PvTH1	2034	2054	-	9.89062	2.08e-05	0.0489	AGCACCGCCATAACCGAAGCG
AT5G47230	ERF	PvTHI1-1	2725	2739	+	10.5156	2.08e-05	0.0294	TTGGCGCCACCGGAG
AT5G20240	MIKC_MADS	PvTH1	1274	1287	-	12.7188	2.08e-05	0.0956	ACCAAAGTGGTAAA
AT4G36930	bHLH	PvTH1	3554	3562	+	12.8842	2.08e-05	0.171	TGCACGTGC
AT4G36930	bHLH	PvTH1	3555	3563	-	12.8842	2.08e-05	0.171	TGCACGTGC
AT1G43160	ERF	PvTHI1-1	2509	2523	-	10.6875	2.09e-05	0.0421	TGATGGTGGAGGTGA
AT2G27300	NAC	PvTHIC	1349	1367	-	12.6875	2.09e-05	0.325	TTTTCTTTATCTAAAGGTA
AT1G47655	Dof	PvTHI1-2	2669	2679	+	12.0781	2.09e-05	0.688	GGCTAAAGTGG
AT4G37180	G2-like	PvTHI1-1	513	523	+	13.2188	2.09e-05	0.172	AAGAAGATTCG
AT3G47500	Dof	PvTHI1-1	1226	1244	-	12.8125	2.1e-05	0.135	TGAAATCAAAAAGTAAATG
AT5G51910	TCP	PvTPK	2129	2138	+	12.6702	2.1e-05	0.116	TTGGGACCAC
AT5G08330	TCP	PvTHI1-1	2284	2297	-	11.1406	2.1e-05	0.162	GGCGGAGCCCGCCC
AT5G39760	ZF-HD	PvTH1	554	575	-	12.8088	2.1e-05	0.137	AATGGTAATTAATATATTACAT
AT3G23240	ERF	PvTHI1-2	2383	2410	+	7.21875	2.1e-05	0.0477	AGCTCTTCTCCGCCATGATAGTGCGTAA
AT5G42520	BBR-BPC	PvTHIC	432	452	+	1.94521	2.1e-05	0.0516	TCTCTTCTCTCTCTTCCCATC
AT3G09600	MYB_related	PvTHIC	256	267	-	13.5625	2.1e-05	0.503	AGATATTTTCCA
AT1G08810	MYB	PvTHIC	245	263	-	12.8281	2.1e-05	0.117	ATTTTCCAACCAAATCTCT
AT5G65130	ERF	PvTH1	2045	2059	-	10.7656	2.1e-05	0.0341	GCCTGAGCACCGCCA
AT1G30490	HD-ZIP	PvTHI1-2	1721	1735	-	13.0462	2.1e-05	0.231	ATCATCATTACAAAG
AT1G06160	ERF	PvTHI1-1	2294	2301	-	12.5745	2.1e-05	0.133	GGCCGGCG
AT4G37750	AP2	PvTHI1-1	2660	2680	+	8.7907	2.1e-05	0.149	CTGCATGGACCCCAACGTGAT
AT4G29000	CPP	PvTHIC	3610	3619	+	12.1531	2.11e-05	0.624	GATTTGAATT
AT5G18560	ERF	PvTPK	225	239	-	10.5781	2.11e-05	0.0526	TAATCACCGCCACCT
AT5G16600	MYB	PvTHI1-2	2069	2081	-	13.2785	2.11e-05	0.226	GGGTTTGGTGGAA
AT1G22810	ERF	PvTPK	170	184	+	11.4531	2.11e-05	0.0382	GTAATTGGTGGTGGT
AT1G22810	ERF	PvTHI1-1	2327	2341	+	11.4531	2.11e-05	0.0382	GAACCCGGCGGTGAG
AT4G18890	BES1	PvTH1	2803	2813	-	11.8125	2.11e-05	0.138	TACACGTGGTG
AT4G21080	Dof	PvTHI1-1	861	874	-	12.7188	2.12e-05	0.573	TAAAAAGTGAATTT
AT1G65620	LBD	PvTHI1-1	2287	2307	+	10.5	2.12e-05	0.0447	CGGGCTCCGCCGGCCTCTCCT
AT3G27010	TCP	PvTHIC	2410	2430	-	10.5625	2.12e-05	0.136	GGTTTATATTTTGGGGACCAC
AT3G01530	MYB	PvTHIC	618	631	-	12.7969	2.12e-05	0.675	TCCACCTAACCCTT
AT3G24050	GATA	PvTPK	224	238	+	12.1912	2.12e-05	0.0464	GAGGTGGCGGTGATT
AT3G47620	TCP	PvTHI1-1	2286	2305	-	-0.953488	2.12e-05	0.234	GAGAGGCCGGCGGAGCCCGC
AT1G28470	NAC	PvTH1	1397	1411	+	12.9375	2.13e-05	0.104	TACGTATAGTTGAAG
AT5G07310	ERF	PvTPK	219	233	-	11.0781	2.13e-05	0.0479	CCGCCACCTCGGTGA
AT5G67000	ERF	PvTHI1-2	2354	2368	+	12.6164	2.13e-05	0.0616	CCCCGGCGGTGGGGC
AT5G67000	ERF	PvTH1	3425	3439	+	12.6164	2.13e-05	0.0616	TGGTTGTGGTGGTGT
AT3G10500	NAC	PvTHIC	1323	1339	+	10.4688	2.13e-05	0.543	TTTTGTGGAGAACAAGC
AT1G36060	ERF	PvTH1	2043	2056	+	12.5	2.13e-05	0.0794	TATGGCGGTGCTCA
AT3G17730	NAC	PvTHI1-1	2580	2596	+	12.5938	2.14e-05	0.117	GACTTGATCGTGAAGGA
AT5G08520	MYB	PvTPK	1840	1852	+	13.1562	2.14e-05	0.703	AATGGAGATAAGG
AT1G28160	ERF	PvTHI1-1	2375	2389	+	10.2656	2.14e-05	0.0421	CGGCGGCGCGTGGCT
AT4G38000	Dof	PvTHI1-2	1318	1345	-	12.5938	2.14e-05	0.0635	CTTTTAAATTTAAATTTTTTATTTTTTT
AT3G20310	ERF	PvTHI1-1	2257	2277	+	11.0469	2.14e-05	0.0331	ACGCCGACACCGATGTCGTCG
AT5G46350	WRKY	PvTPK	710	724	+	11.9219	2.14e-05	0.705	GGAAAAGTCAATACT
AT4G34410	ERF	PvTHI1-2	2129	2143	-	11.5938	2.15e-05	0.0875	GAGGGAGCGGCGGAC
AT3G06740	GATA	PvTHI1-1	2507	2525	+	9.2029	2.15e-05	0.137	GTTCACCTCCACCATCATG
AT1G28470	NAC	PvTHI1-1	2580	2594	+	12.9219	2.15e-05	0.104	GACTTGATCGTGAAG
AT5G45580	G2-like	PvTHI1-1	513	526	-	13.0469	2.15e-05	0.233	TAACGAATCTTCTT
AT1G32770	NAC	PvTHIC	2827	2838	-	12.4904	2.15e-05	0.708	AGTTGCGTAAGA
AT1G50640	ERF	PvTPK	178	192	+	10.6875	2.15e-05	0.0437	TGGTGGTGGAAGTGG
AT5G16600	MYB	PvTHIC	951	963	+	13.2532	2.15e-05	0.226	AAATTTGGTGAAA
AT3G49690	MYB	PvTHI1-2	2584	2596	+	5.58228	2.15e-05	0.259	GGAAAGTTGGTGG
AT2G44840	ERF	PvTHI1-1	2255	2269	+	10.5469	2.16e-05	0.114	CTACGCCGACACCGA
AT3G24520	HSF	PvTH1	586	596	+	12.3281	2.16e-05	0.254	CCGGAAGCATC
AT2G18300	bHLH	PvTH1	2210	2221	+	12.7333	2.16e-05	0.175	CCCACACGTGCT
AT2G45680	TCP	PvTHI1-2	2877	2897	+	7.61765	2.17e-05	0.1	GCTCCAAGAATGGGTCCAACA
AT1G18960	MYB_related	PvTH1	2241	2262	-	13.2055	2.17e-05	0.064	GGATTCCAGCACCACCCCCAGA
AT5G18450	ERF	PvTHI1-1	2327	2341	+	11.1562	2.17e-05	0.0391	GAACCCGGCGGTGAG
AT5G08130	bHLH	PvTH1	2214	2227	+	12.5	2.17e-05	0.354	CACGTGCTAACTGT
AT3G49690	MYB	PvTHI1-2	1777	1789	-	5.5443	2.17e-05	0.259	GAATGGTTGGTGC
AT5G42520	BBR-BPC	PvTHI1-2	805	825	-	1.83562	2.17e-05	0.0516	AATTCATACTCTCTCTTTCTT
AT1G21910	ERF	PvTHI1-1	2145	2164	+	10.9531	2.17e-05	0.042	ATGTCCCTAACTCCACCACC
AT1G21910	ERF	PvTHI1-1	2573	2592	-	10.9531	2.17e-05	0.042	TCACGATCAAGTCCTCCGCC
AT3G25990	Trihelix	PvTH1	1144	1164	+	8.05063	2.17e-05	0.357	AACCACAGTCAGCAATTTCAT
AT5G45300	BES1	PvTH1	3550	3564	-	10.875	2.18e-05	0.181	CTGCACGTGCATTTG
AT1G28160	ERF	PvTHI1-2	2386	2400	-	10.2188	2.18e-05	0.0421	TCATGGCGGAGAAGA
AT4G36900	ERF	PvTH1	2045	2054	-	11.9658	2.18e-05	0.0458	AGCACCGCCA
AT2G44940	ERF	PvTPK	225	239	+	12.4688	2.18e-05	0.141	AGGTGGCGGTGATTA
AT4G36780	BES1	PvTPK	92	102	+	8.53125	2.18e-05	0.143	CGGCTCGTGCG
AT1G77640	ERF	PvTHI1-1	2289	2309	-	10.8594	2.18e-05	0.0542	GCAGGAGAGGCCGGCGGAGCC
AT2G33710	ERF	PvTHI1-1	2401	2415	+	10.3281	2.18e-05	0.0381	TCTTCTCCGCCATGG
AT4G01680	MYB	PvTHIC	569	582	-	12.8438	2.19e-05	0.103	TTTCAACAACCAAA
AT5G25390	ERF	PvTHI1-2	2660	2680	-	7.34783	2.19e-05	0.0246	ACCACTTTAGCCTCCATCACA
AT5G17430	AP2	PvTH1	3605	3624	-	12.7089	2.19e-05	0.0403	TGTCAAAAAGAGAAGAGACA
AT3G57600	ERF	PvTH1	2058	2068	+	10.4844	2.19e-05	0.0511	GCACCGCCGTT
AT2G45660	MIKC_MADS	PvTHIC	431	451	+	12.8696	2.19e-05	0.036	CTCTCTTCTCTCTCTTCCCAT
AT2G45660	MIKC_MADS	PvTHI1-1	1258	1278	+	12.8696	2.19e-05	0.036	TTCTCACTTTTGTTTTTTCTT
AT1G77640	ERF	PvTPK	167	187	+	10.8438	2.2e-05	0.0542	GTTGTAATTGGTGGTGGTGGA
AT1G62300	WRKY	PvTHIC	2234	2252	+	12.9265	2.2e-05	0.721	TGTTGACCCTGCTTCTCCT
AT1G12630	ERF	PvTHI1-1	2228	2248	+	12.4531	2.2e-05	0.0997	GCGCCGCTACATGACCGACAT
AT4G36900	ERF	PvTHI1-1	2376	2385	+	11.9402	2.2e-05	0.0458	GGCGGCGCGT
AT4G17980	NAC	PvTHIC	2799	2813	-	12.9219	2.2e-05	0.108	TTCGTGAATATGACG
AT4G36160	NAC	PvTPK	2125	2139	-	13	2.2e-05	0.121	CGTGGTCCCAAAGCA
AT1G53170	ERF	PvTH1	2051	2065	+	10.7344	2.2e-05	0.0422	TGCTCAGGCACCGCC
AT2G01060	G2-like	PvTHI1-2	365	377	+	13.1406	2.2e-05	0.168	AAAAGTATATTCT
AT1G28470	NAC	PvTHI1-2	2468	2482	-	12.875	2.21e-05	0.104	TGCTTGATCACCACG
AT1G28470	NAC	PvTHI1-1	2483	2497	-	12.875	2.21e-05	0.104	TGCTTGATCACCACG
AT3G28920	ZF-HD	PvTHI1-2	999	1013	+	12.5882	2.21e-05	0.242	TTAATTAATTAATTA
AT3G28920	ZF-HD	PvTHI1-2	1000	1014	-	12.5882	2.21e-05	0.242	TTAATTAATTAATTA
AT5G02460	Dof	PvTH1	3601	3621	-	12.7656	2.21e-05	0.217	CAAAAAGAGAAGAGACAACAG
AT5G60970	TCP	PvTPK	2653	2660	+	9.89423	2.21e-05	0.174	GGGACCTC
AT1G21910	ERF	PvTHI1-1	2245	2264	+	10.9062	2.21e-05	0.042	ACATGATAACCTACGCCGAC
AT1G72050	C2H2	PvTH1	2016	2034	+	10.8487	2.21e-05	0.0259	TCTCAGCTTCTTCGTCCCC
AT1G75490	ERF	PvTPK	222	236	-	11.2969	2.21e-05	0.0376	TCACCGCCACCTCGG
AT1G34670	MYB	PvTHI1-2	2006	2026	-	12.7031	2.21e-05	0.144	AAGGAGGAGGTGGTTGTAGAA
AT5G45300	BES1	PvTHI1-1	2987	3001	-	10.8281	2.21e-05	0.181	CCACACGTTCCATCA
AT1G36060	ERF	PvTHI1-2	2355	2368	+	12.4219	2.22e-05	0.0794	CCCGGCGGTGGGGC
AT1G28160	ERF	PvTHI1-1	2329	2343	+	10.1719	2.22e-05	0.0421	ACCCGGCGGTGAGCG
AT3G57230	MIKC_MADS	PvTHI1-2	1916	1930	+	12.4531	2.22e-05	0.244	TTTCTCCATCTGGCA
AT1G72360	ERF	PvTHI1-1	2222	2242	+	9.10938	2.22e-05	0.0481	AATGACGCGCCGCTACATGAC
AT3G15210	ERF	PvTHI1-1	2569	2583	-	9.64062	2.22e-05	0.08	AGTCCTCCGCCGCCA
AT4G16150	CAMTA	PvTHI1-2	2107	2124	-	12.5	2.22e-05	0.237	ACGCGCGAGGCGCGTGGA
AT5G39760	ZF-HD	PvTHI1-2	1165	1186	+	12.75	2.22e-05	0.137	ATTTTTAATTAATTTTTATTTT
AT4G01680	MYB	PvTPK	2208	2221	+	12.8125	2.23e-05	0.103	CATCAACAACCTTC
AT3G23220	ERF	PvTH1	2052	2066	-	9.73438	2.23e-05	0.0469	CGGCGGTGCCTGAGC
AT5G67190	ERF	PvTHI1-1	2509	2523	+	11.9219	2.23e-05	0.0655	TCACCTCCACCATCA
AT2G40340	ERF	PvTPK	2148	2168	+	9.73529	2.23e-05	0.0276	CGAGTGTGCGCCGATGGAGGT
AT4G37750	AP2	PvTHI1-2	2240	2260	+	8.61628	2.24e-05	0.149	GCATGCAGACACCGATGTTGT
AT5G25390	ERF	PvTHI1-1	2678	2698	-	7.28986	2.24e-05	0.0246	ACTACAACCTTAGCCTCCATC
AT1G72050	C2H2	PvTHIC	2256	2274	+	10.8235	2.24e-05	0.0259	TTTCTTCCTCTTCCGTCCT
AT4G38620	MYB	PvTHI1-2	2070	2084	-	12.7656	2.24e-05	0.258	TGTGGGTTTGGTGGA
AT1G53160	SBP	PvTHIC	1219	1228	-	12.6489	2.24e-05	0.267	CCGTACGGAA
AT1G31140	MIKC_MADS	PvTHIC	3001	3015	+	12.0781	2.25e-05	0.364	TTCCATTAACAGCAA
AT5G51910	TCP	PvTHI1-1	2280	2289	-	12.5957	2.25e-05	0.116	CCGCCCCCAC
AT3G23210	bHLH	PvTHI1-2	2101	2123	+	12.3125	2.25e-05	0.12	CCCGCTTCCACGCGCCTCGCGCG
AT5G15800	MIKC_MADS	PvTHIC	1293	1310	-	12.8953	2.25e-05	0.403	ATCCCCATTTATGGAAAA
AT5G63090	LBD	PvTH1	2031	2051	-	9.71875	2.26e-05	0.0489	ACCGCCATAACCGAAGCGGGG
AT2G33710	ERF	PvTHI1-2	2386	2400	+	10.25	2.26e-05	0.0381	TCTTCTCCGCCATGA
AT5G42520	BBR-BPC	PvTHI1-1	1956	1976	+	1.71233	2.26e-05	0.0516	CTCAGTGTCTCTCCCTTCCAA
AT5G66940	Dof	PvTHI1-1	1216	1244	+	12.6719	2.26e-05	0.121	CAGCAGCTACCATTTACTTTTTGATTTCA
AT3G01220	HD-ZIP	PvTHIC	226	236	-	12.9726	2.26e-05	0.743	CTAATAATTGG
AT5G17430	AP2	PvTHI1-2	1989	2008	-	12.6582	2.26e-05	0.0403	GAAGCCATGAGAAAGAGTGA
AT5G13910	ERF	PvTPK	167	187	-	9.96875	2.26e-05	0.035	TCCACCACCACCAATTACAAC
AT1G75490	ERF	PvTPK	225	239	-	11.25	2.26e-05	0.0376	TAATCACCGCCACCT
AT5G47220	ERF	PvTHI1-1	1996	2016	-	9.76562	2.27e-05	0.0349	TTGCCATGGCCGCCATCAGAG
AT5G67000	ERF	PvTHI1-1	2407	2421	+	12.5068	2.27e-05	0.0616	CCGCCATGGTGGTGC
AT4G16750	ERF	PvTHI1-1	2331	2345	-	12.4219	2.27e-05	0.0794	GACGCTCACCGCCGG
AT2G40220	ERF	PvTH1	2057	2066	-	12.7558	2.28e-05	0.0736	CGGCGGTGCC
AT2G45660	MIKC_MADS	PvTPK	1299	1319	-	12.8116	2.28e-05	0.036	TGTGTATGTTTTTTTCTCTCT
AT4G18450	ERF	PvTHI1-1	2565	2581	+	8.57812	2.28e-05	0.041	GCCGTGGCGGCGGAGGA
AT3G02150	TCP	PvTHI1-2	2647	2659	-	8.63014	2.29e-05	0.147	TTGGGGTCCATGC
AT3G02150	TCP	PvTHI1-1	2662	2674	-	8.63014	2.29e-05	0.147	TTGGGGTCCATGC
AT5G07310	ERF	PvTPK	114	128	+	10.9375	2.29e-05	0.0479	TCGCCGTTCTCGTCG
AT4G18390	TCP	PvTHIC	2410	2419	+	12.5319	2.29e-05	0.183	GTGGTCCCCA
AT4G18390	TCP	PvTHIC	2410	2419	-	12.5319	2.29e-05	0.183	TGGGGACCAC
AT5G13910	ERF	PvTHI1-1	2603	2623	-	9.9375	2.29e-05	0.035	TTCGTCACCACCCCCGCGACT
AT5G49300	GATA	PvTH1	3283	3309	-	-1.67816	2.29e-05	0.123	ACTGACCAACATGAACACCATCAGCAT
AT5G65130	ERF	PvTHI1-1	2002	2016	-	10.5781	2.29e-05	0.0354	TTGCCATGGCCGCCA
AT4G16750	ERF	PvTH1	2044	2058	-	12.4062	2.29e-05	0.0794	CCTGAGCACCGCCAT
AT5G18450	ERF	PvTH1	3426	3440	+	11.0312	2.29e-05	0.0391	GGTTGTGGTGGTGTA
AT1G03840	C2H2	PvTPK	439	458	+	11.7344	2.29e-05	0.374	TACAAAATGACAAATTCAGA
AT1G75490	ERF	PvTHI1-1	2251	2265	+	11.2188	2.3e-05	0.0376	TAACCTACGCCGACA
AT1G43160	ERF	PvTPK	225	239	+	10.4688	2.3e-05	0.0421	AGGTGGCGGTGATTA
AT5G15830	bZIP	PvTPK	1645	1659	+	10.6562	2.3e-05	0.252	GAAAGAGACGTGGAA
AT2G01570	GRAS	PvTPK	113	132	-	12.4857	2.3e-05	0.099	CAGACGACGAGAACGGCGAG
AT2G02450	NAC	PvTH1	2278	2296	+	12.6875	2.3e-05	0.376	CCTGTGCTGCACGCCGGGT
AT2G40340	ERF	PvTH1	3126	3146	+	9.66176	2.3e-05	0.0276	GCTGCTGTAGAAGGAGGTGCT
AT5G63090	LBD	PvTHI1-1	2253	2273	+	9.67188	2.3e-05	0.0489	ACCTACGCCGACACCGATGTC
AT1G35560	TCP	PvTHIC	3727	3736	-	10.5776	2.31e-05	0.182	GGGCCACACA
AT2G46770	NAC	PvTHIC	2820	2836	-	12.7656	2.31e-05	0.538	TTGCGTAAGATCCACTC
AT1G03800	ERF	PvTHI1-1	2330	2350	-	10	2.31e-05	0.0375	ATGGCGACGCTCACCGCCGGG
AT1G19350	BES1	PvTH1	3554	3564	+	12.5063	2.31e-05	0.179	TGCACGTGCAG
AT3G24520	HSF	PvTPK	302	312	-	12.2344	2.32e-05	0.254	CTGGAAAATTC
AT2G30340	LBD	PvTPK	2156	2172	+	11.25	2.32e-05	0.0912	CGCCGATGGAGGTGCCA
AT5G25190	ERF	PvTH1	2039	2057	+	10.4531	2.32e-05	0.031	CGGTTATGGCGGTGCTCAG
AT3G23240	ERF	PvTHI1-1	2667	2694	-	6.875	2.32e-05	0.0477	CAACCTTAGCCTCCATCACGTTGGGGTC
AT3G08500	MYB	PvTHIC	3891	3901	+	12.6719	2.32e-05	0.0678	GAAGCTGGTGG
AT5G64750	ERF	PvTH1	2034	2052	+	10.7031	2.33e-05	0.0484	CGCTTCGGTTATGGCGGTG
AT3G52440	Dof	PvTHI1-1	1228	1238	-	12.3906	2.33e-05	0.382	CAAAAAGTAAA
AT5G19790	ERF	PvTHI1-1	2375	2389	-	11.9062	2.33e-05	0.0883	AGCCACGCGCCGCCG
AT3G20310	ERF	PvTHI1-2	2005	2025	+	10.875	2.34e-05	0.0344	CTTCTACAACCACCTCCTCCT
AT2G35700	ERF	PvTH1	2045	2059	+	12.2656	2.34e-05	0.106	TGGCGGTGCTCAGGC
AT4G01500	B3	PvTHIC	3258	3273	+	12.7656	2.34e-05	0.76	GATGTGCAGGTGATGA
AT3G56850	bZIP	PvTH1	2800	2814	+	8.625	2.34e-05	0.196	GTTCACCACGTGTAA
AT3G48430	C2H2	PvTH1	2556	2567	-	12.0548	2.34e-05	0.189	AAGAACAGAAGA
AT1G43160	ERF	PvTHI1-2	2386	2400	-	10.4219	2.34e-05	0.0421	TCATGGCGGAGAAGA
AT3G12910	NAC	PvTPK	2656	2672	-	11.1139	2.35e-05	0.253	TGCCGTGTCCTTGAGGT
AT3G48160	E2F/DP	PvTPK	2193	2213	+	3.66176	2.36e-05	0.774	CCTCTTTTCTTCCCGCATCAA
AT5G46830	bHLH	PvTH1	3099	3110	-	13.4531	2.36e-05	0.259	AATAGTACGGCC
AT4G38620	MYB	PvTHI1-2	2583	2597	+	12.7188	2.36e-05	0.258	GGGAAAGTTGGTGGG
AT3G24050	GATA	PvTHI1-1	2604	2618	+	12	2.36e-05	0.0483	GTCGCGGGGGTGGTG
AT3G30530	bZIP	PvTPK	797	808	-	5.58228	2.37e-05	0.259	AACTGACGCGGC
AT1G12610	ERF	PvTPK	154	168	+	11.6324	2.37e-05	0.256	TGATGTCGAAGGCGT
AT2G31220	bHLH	PvTHI1-1	2367	2380	+	12.3906	2.37e-05	0.13	AGCCCCGGCGGCGG
AT1G06070	bZIP	PvTH1	2866	2876	+	10.5068	2.37e-05	0.588	CAGAGCTGGCA
AT2G40220	ERF	PvTPK	226	235	-	12.7209	2.38e-05	0.0736	CACCGCCACC
AT3G56850	bZIP	PvTHI1-2	1844	1858	-	8.53125	2.39e-05	0.196	GGAGGACACGTTGCA
AT2G22750	bHLH	PvTHI1-2	2109	2125	+	11.2877	2.39e-05	0.313	CACGCGCCTCGCGCGTC
AT3G23250	MYB	PvTH1	2245	2265	-	12.4375	2.39e-05	0.086	CTTGGATTCCAGCACCACCCC
AT2G45660	MIKC_MADS	PvTHI1-1	1571	1591	+	12.7391	2.39e-05	0.036	TTTTCTTGTCATTTTCTGTCT
AT2G33710	ERF	PvTHI1-1	2375	2389	-	10.1094	2.4e-05	0.0384	AGCCACGCGCCGCCG
AT3G55370	Dof	PvTHI1-1	1252	1272	+	12.5469	2.4e-05	0.0546	TCATCTTTCTCACTTTTGTTT
AT5G25190	ERF	PvTH1	2054	2072	-	10.375	2.4e-05	0.031	AAAAAACGGCGGTGCCTGA
AT3G61120	MIKC_MADS	PvTHIC	808	825	-	11.3529	2.4e-05	0.196	TTGCTAGAAATAGTAATG
AT3G23240	ERF	PvTHI1-2	2652	2679	-	6.75	2.4e-05	0.0477	CCACTTTAGCCTCCATCACATTGGGGTC
AT1G72360	ERF	PvTPK	169	189	-	8.89062	2.4e-05	0.0488	CTTCCACCACCACCAATTACA
AT5G25390	ERF	PvTHI1-1	2681	2701	-	7.11594	2.4e-05	0.0251	CTCACTACAACCTTAGCCTCC
AT5G29000	G2-like	PvTPK	627	641	+	12.8125	2.41e-05	0.358	GCGGCATATTCTCAT
AT1G69570	Dof	PvTHIC	1513	1539	-	12.4688	2.41e-05	0.0868	ATTTCCCTTTTCTCCTCATTTATCTAA
AT1G72010	TCP	PvTHI1-2	2884	2896	+	10.2188	2.41e-05	0.157	GAATGGGTCCAAC
[truncated: 3,096 more rows]
